# Supplementary material for: Origin of rice (Oryza sativa L.) domestication genes
Source: Genet Resour Crop Evol. 2017 May 17;64(6):1125–32. doi: 10.1007/s10722-017-0518-0 (PMC5498617; doi:10.1007/s10722-017-0518-0)
Supplement: Supplementary file 1 — Supplementary material 1 (XLSX 93 kb) [file 10722_2017_518_MOESM1_ESM.xlsx]

## Sheet: Table_S1
Accession	Species/ecotype*	SRA accession number	Raw data (Mb)	Rc (wt)	rc (14 bp deletion)	LABA1 (wt)	laba1 (1 bp deletion)	Position 2,872,361 on chromosome 7 (PROG1 promoter)	Position 34,628,688 on chromosome 4 (1 kb downstream of sh4)
W0101	O. rufipogon	ERR068593	558	1	0	1	0	?	?
W0102	O. rufipogon	ERR068594	549	1	0	1	0	?	C
W0103	O. rufipogon	ERR068595	464	0	0	0	0	C	A
W0106	O. rufipogon	ERR068596	710	1	0	1	0	?	?
W0107	O. rufipogon	ERR068597	756	1	0	0	0	?	?
W0108	O. rufipogon	ERR068598	698	0	0	0	0	A	?
W0120	O. rufipogon	ERR068599	379	0	0	0	0	A	C
W0121	O. rufipogon	ERR068600	435	0	1	0	0	?	?
W0123	O. rufipogon	ERR068601	102	0	0	0	0	?	?
W0124	O. rufipogon	ERR068602	419	1	0	0	0	?	?
W0125	O. rufipogon	ERR068603	893	1	0	1	0	?	?
W0126	O. rufipogon	ERR068604	638	1	0	0	0	A	?
W0128	O. rufipogon	ERR068605	946	0	0	0	0	A	A
W0130	O. rufipogon	ERR068606	422	0	0	0	0	?	?
W0132	O. rufipogon	ERR068607	549	0	0	0	0	A	?
W0133	O. rufipogon	ERR068608	319	0	0	1	0	A	?
W0134	O. rufipogon	ERR068609	458	0	0	0	0	?	?
W0135	O. rufipogon	ERR068610	334	0	0	0	0	A	?
W0136	O. rufipogon	ERR068611	225	0	0	0	0	?	?
W0137	O. rufipogon	ERR068612	349	1	0	0	0	?	?
W0138	O. rufipogon	ERR068613	400	0	0	0	0	?	?
W0141	O. rufipogon	ERR068614	437	0	0	0	0	?	?
W0143	O. rufipogon	ERR068615	1283	0	0	1	0	?	?
W0144	O. rufipogon	ERR068616	269	0	0	1	0	?	?
W0145	O. rufipogon	ERR068617	121	0	0	0	0	?	?
W0147	O. rufipogon	ERR068618	82	0	0	0	0	?	?
W0148	O. rufipogon	ERR068619	608	1	0	0	0	C	C
W0149	O. rufipogon	ERR068620	621	1	0	0	0	?	?
W0151	O. rufipogon	ERR068621	763	0	0	1	0	?	?
W0152	O. rufipogon	ERR068622	679	1	0	0	0	?	?
W0153	O. rufipogon	ERR068623	996	0	0	1	0	A	?
W0157	O. rufipogon	ERR068624	471	0	0	0	0	C	C
W0163	O. rufipogon	ERR068625	1322	1	0	0	1	A	?
W0164	O. rufipogon	ERR068626	620	1	0	0	1	C	?
W0165	O. rufipogon	ERR068627	429	0	0	0	0	?	?
W0166	O. rufipogon	ERR068628	296	1	0	0	0	?	C
W0168	O. rufipogon	ERR068629	617	1	0	1	0	?	C
W0169	O. rufipogon	ERR068630	439	0	0	0	0	A	?
W0170	O. rufipogon	ERR068631	723	1	0	0	0	?	C
W0171	O. rufipogon	ERR068632	2373	1	0	1	0	A	?
W0172	O. rufipogon	ERR068633	444	0	0	0	0	?	?
W0173	O. rufipogon	ERR068634	754	0	0	1	0	?	?
W0174	O. rufipogon	ERR068635	1201	0	0	1	0	A	?
W0175	O. rufipogon	ERR068636	1441	0	0	0	1	?	?
W0176	O. rufipogon	ERR068637	545	0	1	0	0	?	?
W0178	O. rufipogon	ERR068638	415	0	0	0	1	C	A
W0179	O. rufipogon	ERR068639	424	0	0	0	1	C	?
W0180	O. rufipogon	ERR068640	1300	1	0	1	0	?	?
W0234	O. rufipogon	ERR068641	803	0	0	0	0	C	?
W0549	O. rufipogon	ERR068642	529	0	0	0	0	?	?
W0573	O. rufipogon	ERR068643	728	0	0	1	0	A	C
W0574	O. rufipogon	ERR068644	934	1	0	0	0	C	?
W0576	O. rufipogon	ERR068645	1443	0	0	1	0	?	?
W0587	O. rufipogon	ERR068646	537	0	0	0	0	?	A
W0589	O. rufipogon	ERR068647	475	1	0	0	0	?	?
W0590	O. rufipogon	ERR068648	760	0	0	0	0	A	?
W0593	O. rufipogon	ERR068649	331	0	0	0	0	A	?
W0594	O. rufipogon	ERR068650	539	0	1	0	0	?	?
W0596	O. rufipogon	ERR068651	418	0	1	1	0	?	A
W0599	O. meridionalis	ERR069051	871	0	0	1	0	?	?
W0600	O. rufipogon	ERR068652	381	1	0	1	0	A	?
W0605	O. rufipogon	ERR068653	355	1	0	1	0	?	?
W0606	O. rufipogon	ERR068654	466	0	0	0	0	?	?
W0610	O. rufipogon	ERR068655	280	0	0	1	0	?	?
W0621	O. rufipogon	ERR068656	548	1	0	0	0	A	?
W0623	O. rufipogon	ERR068657	197	0	0	0	0	?	?
W0624	O. rufipogon	ERR068658	305	1	0	1	0	A	?
W0625	O. rufipogon	ERR068659	198	0	0	0	0	?	?
W0626	O. rufipogon	ERR068660	800	1	0	0	0	?	?
W0627	O. rufipogon	ERR068661	509	0	0	0	0	?	C
W0628	O. rufipogon	ERR068662	905	1	0	1	0	A	?
W0629	O. rufipogon	ERR068663	141	0	0	0	0	?	?
W0630	O. rufipogon	ERR068664	318	1	0	1	0	?	?
W0631	O. rufipogon	ERR068665	204	0	0	0	0	?	?
W0632	O. rufipogon	ERR068666	503	0	1	0	0	?	?
W0633	O. rufipogon	ERR068667	196	0	0	1	0	?	?
W0634	O. rufipogon	ERR068668	443	0	0	1	0	?	C
W0635	O. rufipogon	ERR068669	206	0	0	1	0	?	?
W0636	O. meridionalis	ERR069043	374	0	0	0	0	?	?
W0637	O. rufipogon	ERR068670	376	0	1	0	0	?	?
W0638	O. rufipogon	ERR068671	491	0	1	0	0	?	?
W0639	O. rufipogon	ERR068672	263	0	1	0	0	?	A
W1080	O. rufipogon	ERR068673	608	1	0	1	0	?	?
W1082	O. rufipogon	ERR068674	559	0	0	1	0	C	?
W1083	O. rufipogon	ERR068675	541	1	0	0	0	C	?
W1084	O. rufipogon	ERR068676	629	0	0	0	0	?	A
W1086	O. rufipogon	ERR068677	587	0	1	0	1	?	?
W1087	O. rufipogon	ERR068678	2444	0	0	0	0	?	A
W1090	O. rufipogon	ERR068679	101	0	0	0	0	C	?
W1092	O. rufipogon	ERR068680	491	0	1	0	0	?	A
W1093	O. rufipogon	ERR068681	1994	0	0	0	0	?	?
W1096	O. rufipogon	ERR068682	1894	0	0	1	0	A	?
W1102	O. rufipogon	ERR068683	333	0	0	0	0	?	?
W1105	O. rufipogon	ERR068684	590	1	0	1	0	?	?
W1107	O. rufipogon	ERR068685	626	1	0	0	0	?	?
W1111	O. rufipogon	ERR068686	718	0	0	1	0	C	A
W1112	O. rufipogon	ERR068687	299	0	0	0	0	C	?
W1114	O. rufipogon	ERR068688	472	1	0	0	0	?	C
W1117	O. rufipogon	ERR068689	621	0	0	0	1	?	A
W1119	O. rufipogon	ERR068690	690	0	1	1	0	?	?
W1121	O. rufipogon	ERR068691	461	0	0	0	0	?	?
W1122	O. rufipogon	ERR068692	1359	1	0	0	1	?	?
W1124	O. rufipogon	ERR068693	1223	1	0	0	0	C	?
W1126	O. rufipogon	ERR068694	1114	1	0	1	0	?	?
W1142	O. rufipogon	ERR068695	415	0	0	1	0	?	?
W1143	O. rufipogon	ERR068696	300	0	0	0	0	C	?
W1161	O. rufipogon	ERR068697	535	0	0	1	0	?	?
W1214	O. rufipogon	ERR068698	1141	0	0	0	0	?	?
W1230	O. rufipogon	ERR068699	382	0	0	0	0	?	?
W1235	O. meridionalis	ERR069046	460	1	0	0	0	?	?
W1236	O. rufipogon	ERR068700	357	1	0	0	0	?	?
W1238	O. rufipogon	ERR068701	317	0	0	0	0	?	?
W1239	O. meridionalis	ERR069044	552	1	0	1	0	?	?
W1244	O. rufipogon	ERR068702	343	0	0	0	0	?	C
W1292	O. rufipogon	ERR068703	384	0	1	0	1	?	?
W1294	O. rufipogon	ERR068704	364	1	0	0	0	?	?
W1295	O. rufipogon	ERR068705	420	0	1	0	0	C	?
W1532	O. rufipogon	ERR068706	361	1	0	0	0	?	?
W1533	O. rufipogon	ERR068707	351	1	0	0	0	?	?
W1534	O. rufipogon	ERR068708	250	1	0	1	0	C	?
W1536	O. rufipogon	ERR068709	305	0	0	0	0	?	?
W1542	O. rufipogon	ERR068710	417	0	0	0	0	?	?
W1546	O. rufipogon	ERR068711	430	0	0	0	0	?	C
W1547	O. rufipogon	ERR068712	658	0	0	0	0	?	C
W1550	O. rufipogon	ERR068713	1530	0	0	1	0	A	?
W1551	O. rufipogon	ERR068714	605	1	0	0	0	?	?
W1552	O. rufipogon	ERR068715	594	0	0	1	0	?	?
W1553	O. rufipogon	ERR068716	429	0	0	1	0	A	?
W1554	O. rufipogon	ERR068717	1214	0	0	1	0	A	?
W1555	O. rufipogon	ERR068718	361	0	0	0	0	?	?
W1556	O. rufipogon	ERR068719	443	0	0	0	0	A	?
W1557	O. rufipogon	ERR068720	274	0	0	0	0	A	?
W1558	O. rufipogon	ERR068721	1070	1	0	0	0	A	?
W1559	O. rufipogon	ERR068722	1704	1	0	0	0	C	A
W1560	O. rufipogon	ERR068723	570	0	0	0	0	A	?
W1619	O. rufipogon	ERR068724	390	1	0	0	0	?	?
W1666	O. rufipogon	ERR068725	268	0	0	0	0	C	?
W1668	O. rufipogon	ERR068726	534	0	0	0	0	A	?
W1669	O. rufipogon	ERR068727	1404	1	0	0	0	?	?
W1675	O. rufipogon	ERR068728	449	0	1	0	0	?	?
W1676	O. rufipogon	ERR068729	443	1	0	0	0	?	?
W1677	O. rufipogon	ERR068730	1030	0	0	1	0	C	C
W1679	O. rufipogon	ERR068731	537	1	0	0	0	A	?
W1681	O. rufipogon	ERR068732	355	0	0	0	0	?	C
W1683	O. rufipogon	ERR068733	2643	1	0	1	0	A	?
W1685	O. rufipogon	ERR068734	594	0	0	0	0	?	C
W1687	O. rufipogon	ERR068735	911	0	1	0	0	?	C
W1690	O. rufipogon	ERR068736	558	1	0	1	0	?	?
W1695	O. rufipogon	ERR068737	457	1	0	1	0	?	C
W1696	O. rufipogon	ERR068738	262	1	0	0	0	A	?
W1698	O. rufipogon	ERR068739	644	0	0	1	0	?	C
W1700	O. rufipogon	ERR068740	425	1	0	1	0	?	C
W1715	O. rufipogon	ERR068741	1936	1	0	1	0	A	C
W1716	O. rufipogon	ERR068742	1557	0	0	0	0	A	?
W1718	O. rufipogon	ERR068743	614	1	0	0	0	?	?
W1719	O. rufipogon	ERR068744	391	0	0	0	0	?	A
W1721	O. rufipogon	ERR068745	371	0	0	0	0	C	?
W1723	O. rufipogon	ERR068746	421	0	1	0	0	C	A
W1724	O. rufipogon	ERR068747	591	1	0	0	1	?	?
W1725	O. rufipogon	ERR068748	2660	1	0	0	0	?	?
W1726	O. rufipogon	ERR068749	516	1	0	0	0	?	?
W1727	O. rufipogon	ERR068750	569	0	0	0	0	?	?
W1731	O. rufipogon	ERR068751	596	0	0	0	0	?	?
W1732	O. rufipogon	ERR068752	547	0	1	1	0	C	?
W1735	O. rufipogon	ERR068753	672	0	0	0	0	?	A
W1736	O. rufipogon	ERR068754	641	1	0	0	0	?	?
W1737	O. rufipogon	ERR068755	450	0	1	1	0	C	?
W1738	O. rufipogon	ERR068756	752	0	0	0	0	C	C
W1739	O. rufipogon	ERR068757	507	0	0	1	0	?	C
W1740	O. rufipogon	ERR068758	791	1	0	1	0	C	C
W1741	O. rufipogon	ERR068759	519	1	0	1	0	?	?
W1742	O. rufipogon	ERR068760	629	1	0	1	0	?	A
W1743	O. rufipogon	ERR068761	428	0	0	1	0	?	C
W1746	O. rufipogon	ERR068762	932	1	0	1	0	?	?
W1747	O. rufipogon	ERR068763	525	0	0	1	0	?	?
W1748	O. rufipogon	ERR068764	2517	1	0	1	0	A	?
W1749	O. rufipogon	ERR068765	521	0	0	1	0	?	C
W1750	O. rufipogon	ERR068766	767	0	1	1	0	C	C
W1751	O. rufipogon	ERR068767	280	0	0	0	1	?	?
W1753	O. rufipogon	ERR068768	572	1	0	0	0	?	?
W1754	O. rufipogon	ERR068769	825	1	0	1	0	?	C
W1756	O. rufipogon	ERR068770	422	1	0	0	0	?	?
W1757	O. rufipogon	ERR068771	1488	1	0	0	0	C	?
W1759	O. rufipogon	ERR068772	1100	1	0	1	0	?	?
W1761	O. rufipogon	ERR068773	477	0	0	0	0	?	?
W1762	O. rufipogon	ERR068774	344	0	0	0	0	C	?
W1766	O. rufipogon	ERR068775	1254	0	0	1	0	?	?
W1770	O. rufipogon	ERR068776	437	0	0	0	0	?	?
W1777	O. rufipogon	ERR068777	1899	0	0	1	1	A	?
W1780	O. rufipogon	ERR068778	912	0	0	0	0	A	?
W1782	O. rufipogon	ERR068779	1367	1	0	1	0	?	C
W1783	O. rufipogon	ERR068780	164	0	0	0	0	?	?
W1784	O. rufipogon	ERR068781	213	0	0	0	0	?	?
W1787	O. rufipogon	ERR068782	690	0	0	0	0	?	?
W1788	O. rufipogon	ERR068783	1159	0	1	1	0	C	C
W1790	O. rufipogon	ERR068784	2642	1	0	0	1	A	C
W1792	O. rufipogon	ERR068785	1065	1	0	1	0	?	?
W1794	O. rufipogon	ERR068786	743	1	0	0	0	?	A
W1795	O. rufipogon	ERR068787	814	0	0	0	0	?	A
W1798	O. rufipogon	ERR068788	1289	1	0	1	0	A	?
W1802	O. rufipogon	ERR068789	713	0	0	0	1	?	A
W1803	O. rufipogon	ERR068790	284	0	0	1	0	?	?
W1804	O. rufipogon	ERR068791	1566	1	0	1	0	A	?
W1806	O. rufipogon	ERR068792	697	0	1	0	1	C	?
W1807	O. rufipogon	ERR068793	253	0	0	1	0	A	?
W1809	O. rufipogon	ERR068794	615	1	0	1	0	A	?
W1810	O. rufipogon	ERR068795	749	0	0	1	0	C	C
W1811	O. rufipogon	ERR068796	568	0	0	0	0	?	?
W1813	O. rufipogon	ERR068797	348	1	0	0	0	A	?
W1818	O. rufipogon	ERR068798	833	1	0	1	0	?	?
W1819	O. rufipogon	ERR068799	551	1	0	1	0	C	C
W1820	O. rufipogon	ERR068800	408	1	0	0	0	?	C
W1821	O. rufipogon	ERR068801	460	0	0	1	0	?	?
W1822	O. rufipogon	ERR068802	411	1	0	1	0	?	?
W1823	O. rufipogon	ERR068803	417	0	0	1	0	?	?
W1824	O. rufipogon	ERR068804	531	0	0	0	0	?	A
W1825	O. rufipogon	ERR068805	211	0	0	0	1	?	?
W1832	O. rufipogon	ERR068806	611	1	0	0	0	?	?
W1839	O. rufipogon	ERR068807	446	0	1	0	1	C	?
W1844	O. rufipogon	ERR068808	505	1	0	1	0	?	?
W1849	O. rufipogon	ERR068809	3837	1	0	1	0	A	?
W1850	O. rufipogon	ERR068810	1777	1	0	1	0	A	?
W1852	O. rufipogon	ERR068811	616	1	0	0	0	?	?
W1853	O. rufipogon	ERR068812	541	0	0	1	0	?	C
W1854	O. rufipogon	ERR068813	1839	1	0	1	0	A	C
W1857	O. rufipogon	ERR068814	1551	1	0	1	0	A	C
W1858	O. rufipogon	ERR068815	511	0	0	0	1	?	A
W1859	O. rufipogon	ERR068816	1807	1	0	1	0	A	C
W1862	O. rufipogon	ERR068817	944	0	0	0	0	A	A
W1865	O. rufipogon	ERR068818	518	1	0	0	0	?	C
W1866	O. rufipogon	ERR068819	634	1	0	0	0	?	?
W1870	O. rufipogon	ERR068820	1623	1	0	0	0	A	C
W1873	O. rufipogon	ERR068821	307	0	0	0	1	A	?
W1879	O. rufipogon	ERR068822	548	0	0	1	0	?	?
W1880	O. rufipogon	ERR068823	1128	1	0	1	0	A	?
W1881	O. rufipogon	ERR068824	530	0	0	1	0	?	C
W1882	O. rufipogon	ERR068825	823	1	0	1	0	?	?
W1884	O. rufipogon	ERR068826	893	1	0	0	0	A	?
W1890	O. rufipogon	ERR068827	1306	0	0	0	0	A	?
W1891	O. rufipogon	ERR068828	663	0	0	0	0	A	?
W1893	O. rufipogon	ERR068829	623	1	0	1	0	?	C
W1895	O. rufipogon	ERR068830	757	1	0	0	0	A	?
W1896	O. rufipogon	ERR068831	1148	1	0	1	0	A	C
W1912	O. rufipogon	ERR068832	684	1	0	1	0	?	C
W1914	O. rufipogon	ERR068833	1221	0	0	0	1	?	A
W1916	O. rufipogon	ERR068834	1404	1	0	1	0	A	A
W1919	O. rufipogon	ERR068835	666	1	0	0	0	A	C
W1921	O. rufipogon	ERR068836	489	1	0	0	0	?	?
W1925	O. rufipogon	ERR068837	483	1	0	1	0	?	?
W1927	O. rufipogon	ERR068838	521	1	0	0	0	?	A
W1928	O. rufipogon	ERR068839	506	0	0	0	0	?	C
W1935	O. rufipogon	ERR068840	378	0	1	0	0	?	?
W1939	O. rufipogon	ERR068841	626	1	0	1	0	A	C
W1940	O. rufipogon	ERR068842	1958	1	0	1	0	A	C
W1943	O. rufipogon	ERR068843	1345	1	0	1	0	?	?
W1945	O. rufipogon	ERR068844	849	0	0	1	0	?	?
W1952	O. rufipogon	ERR068845	926	0	0	1	0	A	?
W1957	O. rufipogon	ERR068846	398	1	0	0	0	?	A
W1958	O. rufipogon	ERR068847	481	1	0	1	0	?	C
W1959	O. rufipogon	ERR068848	674	1	0	1	0	C	?
W1963	O. rufipogon	ERR068849	973	1	0	1	0	?	?
W1970	O. rufipogon	ERR068850	600	0	1	0	0	?	?
W1971	O. rufipogon	ERR068851	737	0	0	1	0	?	?
W1972	O. rufipogon	ERR068852	1063	0	0	1	0	A	?
W1973	O. meridionalis	ERR068853	1074	0	0	1	0	?	?
W1974	O. rufipogon	ERR068854	847	0	0	1	0	?	?
W1975	O. rufipogon	ERR068855	1076	1	0	1	0	?	?
W1976	O. rufipogon	ERR068856	717	0	0	0	0	A	?
W1977	O. rufipogon	ERR068857	1561	1	0	1	0	A	?
W1978	O. rufipogon	ERR068858	783	1	0	0	0	A	?
W1979	O. rufipogon	ERR068859	893	1	0	0	0	A	?
W1981	O. rufipogon	ERR068860	533	0	0	1	0	A	C
W1982	O. meridionalis	ERR069049	928	0	0	0	0	?	?
W1983	O. rufipogon	ERR068861	798	1	0	0	0	C	?
W1989	O. rufipogon	ERR068862	487	0	0	1	0	?	?
W1990	O. rufipogon	ERR068863	526	1	0	1	0	?	?
W1991	O. rufipogon	ERR068864	721	0	0	0	0	?	C
W1993	O. rufipogon	ERR068865	519	0	0	0	0	A	?
W1995	O. rufipogon	ERR068866	333	0	0	1	0	A	?
W1998	O. rufipogon	ERR068867	878	1	0	1	0	?	C
W2003	O. rufipogon	ERR068868	738	0	0	1	0	?	?
W2005	O. rufipogon	ERR068869	774	1	0	1	0	?	?
W2007	O. rufipogon	ERR068870	601	1	0	0	0	?	?
W2008	O. rufipogon	ERR068871	643	1	0	1	0	?	?
W2010	O. rufipogon	ERR068872	415	0	0	1	0	?	?
W2012	O. rufipogon	ERR068873	426	1	0	1	0	?	?
W2014	O. rufipogon	ERR068874	345	1	0	0	0	?	?
W2017	O. rufipogon	ERR068875	1029	0	0	0	0	A	?
W2021	O. rufipogon	ERR068876	1037	1	0	0	0	?	?
W2022	O. rufipogon	ERR068877	1679	1	0	1	0	A	C
W2024	O. rufipogon	ERR068878	1720	1	0	0	0	A	?
W2025	O. rufipogon	ERR068879	473	0	0	1	0	?	?
W2030	O. rufipogon	ERR068880	970	1	0	0	0	A	?
W2036	O. rufipogon	ERR068881	541	0	0	0	0	C	C
W2050	O. rufipogon	ERR068882	708	1	0	0	0	?	C
W2051	O. rufipogon	ERR068883	569	0	0	0	0	?	?
W2052	O. rufipogon	ERR068884	536	1	0	0	0	?	C
W2053	O. rufipogon	ERR068885	709	1	0	0	0	C	?
W2055	O. rufipogon	ERR068886	826	0	0	0	0	?	?
W2056	O. rufipogon	ERR068887	671	0	0	0	0	?	?
W2057	O. rufipogon	ERR068888	827	0	0	0	0	A	?
W2060	O. rufipogon	ERR068889	538	1	0	0	0	C	?
W2061	O. rufipogon	ERR068890	470	0	0	0	1	?	?
W2063	O. rufipogon	ERR068891	803	1	0	1	0	?	C
W2064	O. rufipogon	ERR068892	1108	1	0	1	0	?	C
W2066	O. rufipogon	ERR068893	652	1	0	1	0	?	?
W2075	O. meridionalis	ERR069048	1088	0	0	1	0	?	?
W2078	O. rufipogon	ERR068894	464	1	0	1	0	?	?
W2099	O. rufipogon	ERR068895	655	1	0	0	0	A	?
W2108	O. rufipogon	ERR068896	870	1	0	1	0	A	?
W2110	O. meridionalis	ERR069053	851	0	0	1	0	?	?
W2111	O. meridionalis	ERR069045	289	0	0	1	0	?	?
W2113	O. meridionalis	ERR069052	1023	0	0	1	0	?	?
W2115	O. meridionalis	ERR069050	950	0	0	0	0	?	?
W2117	O. meridionalis	ERR069047	382	1	0	1	0	?	?
W2193	O. rufipogon	ERR068897	606	0	0	0	0	?	?
W2197	O. rufipogon	ERR068898	1427	1	0	0	0	?	?
W2198	O. rufipogon	ERR068899	1712	1	0	0	0	A	?
W2263	O. rufipogon	ERR068900	707	0	0	0	0	?	?
W2264	O. rufipogon	ERR068901	506	1	0	0	0	A	C
W2265	O. rufipogon	ERR068902	1408	1	0	0	0	?	C
W2266	O. rufipogon	ERR068903	578	0	0	0	0	A	?
W2267	O. rufipogon	ERR068904	822	0	0	1	0	A	?
W2268	O. rufipogon	ERR068905	673	1	0	1	0	?	?
W2269	O. rufipogon	ERR068906	463	0	0	0	1	?	?
W2271	O. rufipogon	ERR068907	634	0	0	1	0	?	?
W2272	O. rufipogon	ERR068908	698	1	0	1	0	?	C
W2275	O. rufipogon	ERR068909	365	0	0	0	0	?	?
W2276	O. rufipogon	ERR068910	530	1	0	1	0	C	C
W2277	O. rufipogon	ERR068911	503	1	0	1	0	?	C
W2278	O. rufipogon	ERR068912	1070	0	1	0	1	A	?
W2282	O. rufipogon	ERR068913	1924	1	0	1	0	A	A
W2283	O. rufipogon	ERR068914	851	1	0	0	0	?	?
W2284	O. rufipogon	ERR068915	439	1	0	1	0	?	?
W2288	O. rufipogon	ERR068916	1100	1	0	1	0	?	C
W2296	O. rufipogon	ERR068917	560	1	0	0	0	?	?
W2298	O. rufipogon	ERR068918	351	1	0	0	0	?	?
W2299	O. rufipogon	ERR068919	569	1	0	1	0	?	C
W2301	O. rufipogon	ERR068920	769	1	0	0	0	?	C
W2302	O. rufipogon	ERR068921	1001	1	0	1	0	?	C
W2303	O. rufipogon	ERR068922	587	1	0	0	0	A	?
W2304	O. rufipogon	ERR068923	1043	0	0	1	0	?	C
W2305	O. rufipogon	ERR068924	642	0	0	1	0	?	C
W2306	O. rufipogon	ERR068925	1237	1	0	0	0	?	?
W2307	O. rufipogon	ERR068926	992	1	0	1	0	?	?
W2308	O. rufipogon	ERR068927	969	1	0	1	0	?	C
W2310	O. rufipogon	ERR068928	897	0	1	1	0	A	?
W2311	O. rufipogon	ERR068929	922	0	0	0	1	?	?
W2316	O. rufipogon	ERR068930	1472	1	0	0	0	C	?
W2318	O. rufipogon	ERR068931	1415	1	0	1	0	?	A
W2319	O. rufipogon	ERR068932	1176	0	0	0	1	C	C
W2320	O. rufipogon	ERR068933	257	0	0	0	0	?	?
W2321	O. rufipogon	ERR068934	627	1	0	1	0	?	?
W2322	O. rufipogon	ERR068935	779	1	0	1	0	A	?
W2327	O. rufipogon	ERR068936	415	0	0	0	0	?	C
W2331	O. rufipogon	ERR068937	824	1	0	0	1	?	A
W2332	O. rufipogon	ERR068938	926	1	0	1	0	C	A
W3000	O. rufipogon	ERR068939	380	0	1	0	0	?	?
W3001	O. rufipogon	ERR068940	270	1	0	1	1	?	?
W3002	O. rufipogon	ERR068941	1153	0	0	0	0	?	?
W3003	O. rufipogon	ERR068942	153	0	0	0	0	?	?
W3004	O. rufipogon	ERR068943	825	0	1	0	0	?	?
W3005	O. rufipogon	ERR068944	464	1	0	1	0	?	C
W3006	O. rufipogon	ERR068945	629	1	0	0	0	?	A
W3007	O. rufipogon	ERR068946	1023	1	0	0	1	A	?
W3008	O. rufipogon	ERR068947	266	0	0	0	0	A	?
W3009	O. rufipogon	ERR068948	779	0	0	1	0	A	?
W3010	O. rufipogon	ERR068949	1043	0	1	1	0	C	C
W3011	O. rufipogon	ERR068950	497	0	0	1	0	?	A
W3012	O. rufipogon	ERR068951	715	1	0	1	0	?	?
W3013	O. rufipogon	ERR068952	698	0	0	1	0	?	A
W3014	O. rufipogon	ERR068953	1409	1	0	1	0	?	?
W3015	O. rufipogon	ERR068954	772	1	0	1	0	?	?
W3016	O. rufipogon	ERR068955	221	0	0	0	0	?	?
W3017	O. rufipogon	ERR068956	783	0	0	1	0	A	?
W3018	O. rufipogon	ERR068957	613	1	0	0	0	?	?
W3019	O. rufipogon	ERR068958	323	0	1	0	0	C	?
W3020	O. rufipogon	ERR068959	850	1	0	0	0	?	?
W3021	O. rufipogon	ERR068960	559	0	1	1	0	A	?
W3022	O. rufipogon	ERR068961	619	0	0	0	0	?	?
W3023	O. rufipogon	ERR068962	718	0	1	1	0	C	A
W3024	O. rufipogon	ERR068963	259	0	0	0	0	?	?
W3025	O. rufipogon	ERR068964	208	1	0	0	0	?	?
W3026	O. rufipogon	ERR068965	340	0	0	0	0	?	?
W3027	O. rufipogon	ERR068966	1503	1	0	1	0	A	C
W3028	O. rufipogon	ERR068967	1010	1	0	0	0	?	?
W3029	O. rufipogon	ERR068968	263	0	0	0	0	?	?
W3030	O. rufipogon	ERR068969	942	1	0	0	1	?	?
W3031	O. rufipogon	ERR068970	518	1	0	0	0	A	?
W3032	O. rufipogon	ERR068971	287	0	0	0	0	?	?
W3033	O. rufipogon	ERR068972	510	1	0	0	0	C	A
W3034	O. rufipogon	ERR068973	788	1	0	1	0	A	?
W3035	O. rufipogon	ERR068974	369	0	0	1	0	?	?
W3036	O. rufipogon	ERR068975	220	1	0	1	0	A	?
W3037	O. rufipogon	ERR068976	410	0	0	1	0	?	?
W3038	O. rufipogon	ERR068977	481	0	0	0	0	?	?
W3039	O. rufipogon	ERR068978	391	0	0	0	0	A	C
W3040	O. rufipogon	ERR068979	686	1	0	1	0	A	?
W3041	O. rufipogon	ERR068980	1352	1	0	0	1	?	?
W3042	O. rufipogon	ERR068981	620	0	0	0	0	A	?
W3043	O. rufipogon	ERR068982	970	0	0	1	0	?	?
W3044	O. rufipogon	ERR068983	1519	0	0	1	0	?	C
W3045	O. rufipogon	ERR068984	798	0	0	0	0	A	?
W3046	O. rufipogon	ERR068985	1942	1	0	0	0	?	?
W3047	O. rufipogon	ERR068986	1477	1	0	1	0	?	?
W3048	O. rufipogon	ERR068987	1746	1	0	0	0	A	?
W3049	O. rufipogon	ERR068988	1510	1	0	0	0	?	?
W3050	O. rufipogon	ERR068989	1436	1	0	0	0	A	C
W3051	O. rufipogon	ERR068990	1229	1	0	1	0	A	?
W3052	O. rufipogon	ERR068991	1419	1	0	1	0	?	?
W3053	O. rufipogon	ERR068992	476	0	0	1	0	?	?
W3054	O. rufipogon	ERR068993	738	1	0	1	0	?	?
W3055	O. rufipogon	ERR068994	435	1	0	0	0	?	?
W3056	O. rufipogon	ERR068995	289	0	0	0	0	A	?
W3057	O. rufipogon	ERR068996	540	1	0	1	0	A	?
W3058	O. rufipogon	ERR068997	556	1	0	0	0	?	?
W3059	O. rufipogon	ERR068998	674	0	0	0	0	?	?
W3060	O. rufipogon	ERR068999	694	1	0	0	1	C	C
W3061	O. rufipogon	ERR069000	476	1	0	0	0	?	C
W3062	O. rufipogon	ERR069001	882	1	0	0	0	?	?
W3063	O. rufipogon	ERR069002	515	1	0	1	0	?	?
W3064	O. rufipogon	ERR069003	339	0	0	0	0	?	?
W3065	O. rufipogon	ERR069004	1533	1	0	0	0	A	?
W3066	O. rufipogon	ERR069005	1310	1	0	1	0	?	C
W3067	O. rufipogon	ERR069006	1411	1	1	0	0	C	?
W3068	O. rufipogon	ERR069007	666	1	0	0	0	?	A
W3069	O. rufipogon	ERR069008	1041	1	0	1	0	?	?
W3070	O. rufipogon	ERR069009	1585	1	0	1	0	?	?
W3071	O. rufipogon	ERR069010	1185	1	0	0	0	?	?
W3072	O. rufipogon	ERR069011	1801	0	0	0	0	C	?
W3073	O. rufipogon	ERR069012	1246	0	0	0	0	?	?
W3074	O. rufipogon	ERR069013	1051	1	0	1	0	?	C
W3075	O. rufipogon	ERR069014	599	1	0	1	0	?	?
W3076	O. rufipogon	ERR069015	172	0	0	1	0	A	?
W3077	O. rufipogon	ERR069016	252	1	0	0	0	?	?
W3078	O. rufipogon	ERR069017	412	0	0	0	0	A	?
W3079	O. rufipogon	ERR069018	634	1	0	1	0	?	?
W3080	O. rufipogon	ERR069019	661	1	0	0	0	A	?
W3081	O. rufipogon	ERR069020	364	1	0	0	0	?	?
W3082	O. rufipogon	ERR069021	572	0	0	0	0	?	?
W3083	O. rufipogon	ERR069022	407	1	0	0	0	?	?
W3084	O. rufipogon	ERR069023	762	0	0	1	0	A	?
W3085	O. rufipogon	ERR069024	461	1	0	0	0	?	?
W3086	O. rufipogon	ERR069025	597	0	0	0	0	?	?
W3087	O. rufipogon	ERR069026	253	0	0	0	0	?	?
W3088	O. rufipogon	ERR069027	136	0	0	1	0	?	?
W3089	O. rufipogon	ERR069028	756	1	0	1	0	A	?
W3090	O. rufipogon	ERR069029	457	1	0	0	0	A	?
W3091	O. rufipogon	ERR069030	708	0	0	0	1	?	A
W3092	O. rufipogon	ERR069031	1055	1	0	1	0	?	?
W3093	O. rufipogon	ERR069032	107	0	0	0	0	?	?
W3094	O. rufipogon	ERR069033	1131	0	0	1	1	A	?
W3095	O. rufipogon	ERR069034	650	1	0	1	0	A	?
W3096	O. rufipogon	ERR069035	337	0	0	0	0	A	?
W3097	O. rufipogon	ERR069036	751	1	0	0	0	?	?
W3098	O. rufipogon	ERR069037	702	0	0	1	0	A	?
W3101	O. longistaminata	ERR069041	119	0	0	0	0	?	?
W3102	O. longistaminata	ERR069042	219	0	0	0	0	?	?
W3104	O. glaberrima	ERR069039	3279	1	0	1	0	?	?
W3105	O. rufipogon	ERR069038	3279	1	0	1	0	C	C
W3106	O. barthii	ERR069040	3279	1	0	0	0	?	?
Guangluai4	indica	ERR009558	378	0	1	0	0	?	A
HP1	temperate japonica	ERR009730	179	0	0	0	0	?	?
HP2	temperate japonica	ERR009694	260	0	1	0	0	?	?
HP3	temperate japonica	ERR009464	335	0	1	0	0	?	?
HP4	temperate japonica	ERR009542	222	0	0	0	0	?	C
HP5	temperate japonica	ERR009636	315	0	0	0	0	A	?
HP6	temperate japonica	ERR009695	209	0	0	0	1	?	?
HP7	temperate japonica	ERR009440	199	0	0	0	0	?	C
HP8	temperate japonica	ERR009736	486	0	1	0	1	A	C
HP9	temperate japonica	ERR009476	317	0	0	0	0	C	?
HP10	temperate japonica	ERR009639	423	0	0	0	0	?	?
HP11	temperate japonica	ERR009638	324	0	1	0	1	?	C
HP12	temperate japonica	ERR009538	389	0	1	0	0	?	?
HP13	temperate japonica	ERR009623	227	1	0	0	0	?	?
HP14	temperate japonica	ERR009480	444	0	0	0	0	?	?
HP15	temperate japonica	ERR009889	313	0	0	0	0	?	?
HP16	temperate japonica	ERR009692	268	0	0	0	0	C	?
HP17	temperate japonica	ERR009717	321	0	1	0	0	?	?
HP18	temperate japonica	ERR009543	262	0	0	0	0	?	?
HP19	temperate japonica	ERR009596	298	0	0	0	0	C	?
HP20	temperate japonica	ERR009798	319	0	0	0	0	A	A
HP21	temperate japonica	ERR009628	178	0	0	0	0	?	C
HP22	temperate japonica	ERR009473	373	0	0	0	0	?	?
HP23	temperate japonica	ERR009937	371	0	0	0	0	?	?
HP24	temperate japonica	ERR037110	379	0	0	0	0	?	?
HP25	temperate japonica	ERR009540	310	1	0	0	0	?	?
HP26	indica	ERR009647	208	1	1	0	0	?	?
HP27	intermedia	ERR009578	170	1	0	0	0	?	C
HP28	intermedia	ERR009489	287	0	0	0	0	?	C
HP29	temperate japonica	ERR037111	446	0	0	0	1	?	?
HP30	temperate japonica	ERR009641	235	0	0	0	0	?	?
HP31	temperate japonica	ERR009779	272	0	0	0	0	?	A
HP32	temperate japonica	ERR009813	167	0	0	0	0	?	?
HP33	temperate japonica	ERR009515	182	0	0	0	0	?	?
HP34	temperate japonica	ERR009901	207	0	0	0	0	?	?
HP35	temperate japonica	ERR037112	640	0	1	0	0	A	?
HP36	temperate japonica	ERR009625	175	0	0	0	0	?	?
HP37	temperate japonica	ERR009508	191	0	0	0	0	?	?
HP38	temperate japonica	ERR037113	352	0	0	0	1	?	?
HP39	temperate japonica	ERR037114	620	0	0	0	1	?	?
HP40	temperate japonica	ERR009897	206	0	0	0	0	?	?
HP41	intermedia	ERR037115	295	0	0	0	0	C	?
HP42	indica	ERR009492	169	0	1	0	0	?	?
HP43	temperate japonica	ERR009881	199	0	0	0	0	?	?
HP44	temperate japonica	ERR009500	241	0	0	0	0	?	?
HP45	temperate japonica	ERR009535	188	0	0	0	0	C	?
HP46	temperate japonica	ERR009882	172	0	1	0	0	?	?
HP47	intermedia	ERR009815	214	0	0	0	0	?	?
HP48	temperate japonica	ERR009711	217	0	0	0	0	?	?
HP49	temperate japonica	ERR037116	811	0	1	0	0	C	C
HP50	temperate japonica	ERR009867	397	0	0	0	1	?	?
HP51	temperate japonica	ERR009449	258	0	1	0	0	?	?
HP52	temperate japonica	ERR009458	294	0	1	0	0	?	?
HP53	temperate japonica	ERR009527	261	0	1	0	0	?	?
HP54	temperate japonica	ERR009908	240	0	0	0	0	?	?
HP55	temperate japonica	ERR009511	354	1	0	0	0	?	?
HP56	temperate japonica	ERR009684	181	0	0	0	0	?	?
HP57	temperate japonica	ERR009805	510	0	1	0	0	A	?
HP58	temperate japonica	ERR037117	448	0	1	0	0	?	A
HP59	temperate japonica	ERR009496	358	0	0	0	0	?	?
HP60	temperate japonica	ERR009530	417	0	0	1	0	C	?
HP61	indica	ERR009839	305	1	0	0	0	C	A
HP62	temperate japonica	ERR009781	252	0	0	0	0	?	A
HP63	intermedia	ERR009438	274	0	0	0	1	?	?
HP64	temperate japonica	ERR009616	253	0	0	0	0	?	?
HP65	temperate japonica	ERR009444	257	0	1	0	0	C	?
HP66	temperate japonica	ERR009605	259	0	0	0	0	?	?
HP67	temperate japonica	ERR009875	223	0	1	0	0	?	C
HP68	temperate japonica	ERR009620	171	0	0	0	0	?	?
HP69	indica	ERR009561	357	0	0	0	0	C	?
HP70	temperate japonica	ERR009870	332	0	0	0	0	C	?
HP71	indica	ERR009746	530	0	0	0	0	C	?
HP72	temperate japonica	ERR009862	463	0	0	0	1	A	?
HP73	temperate japonica	ERR009931	469	0	0	0	0	?	A
HP74	temperate japonica	ERR009669	271	0	0	0	0	C	?
HP75	indica	ERR009744	302	0	0	0	0	?	?
HP76	indica	ERR009459	262	0	0	0	0	?	?
HP77	temperate japonica	ERR009643	188	0	1	0	0	A	?
HP78	temperate japonica	ERR009670	463	0	0	0	1	?	?
HP79	temperate japonica	ERR009661	378	0	0	0	0	?	?
HP80	temperate japonica	ERR009728	477	0	1	0	0	?	?
HP81	temperate japonica	ERR009823	393	0	0	0	0	?	?
HP82	temperate japonica	ERR009801	240	1	0	1	0	?	?
HP83	temperate japonica	ERR037118	277	0	1	0	0	?	?
HP84	temperate japonica	ERR009860	432	0	1	0	1	?	?
HP85	temperate japonica	ERR009778	361	0	1	0	0	?	?
HP86	temperate japonica	ERR009554	322	0	1	0	0	?	?
HP87	temperate japonica	ERR009571	388	0	0	0	1	A	?
HP88	temperate japonica	ERR009808	383	1	0	0	0	?	?
HP89	temperate japonica	ERR037119	366	1	0	0	0	?	?
HP90	temperate japonica	ERR037120	344	0	0	0	0	?	?
HP91	temperate japonica	ERR037121	244	0	0	0	0	?	A
HP92	temperate japonica	ERR037122	206	0	0	0	0	?	?
HP93	temperate japonica	ERR037123	302	0	0	0	0	?	?
HP94	temperate japonica	ERR037124	187	0	0	0	0	?	?
HP95	temperate japonica	ERR037125	404	0	0	0	0	A	?
HP96	temperate japonica	ERR037126	215	0	0	0	0	?	?
HP97	temperate japonica	ERR037127	402	0	1	0	0	?	?
HP98	temperate japonica	ERR037128	340	0	0	0	0	?	C
HP99	temperate japonica	ERR037129	421	0	1	0	0	?	?
HP100	temperate japonica	ERR037130	280	0	0	0	0	?	?
HP101	temperate japonica	ERR037131	196	0	0	0	0	?	?
HP102	temperate japonica	ERR037132	229	0	0	0	0	?	?
HP103	temperate japonica	ERR037133	195	0	0	0	0	?	?
HP104	temperate japonica	ERR037134	602	0	1	0	1	?	?
HP105	temperate japonica	ERR037135	281	0	0	0	0	?	?
HP106	temperate japonica	ERR037136	248	0	1	0	0	?	?
HP107	temperate japonica	ERR037137	365	0	0	0	0	C	A
HP108	temperate japonica	ERR037138	311	1	0	0	0	?	?
HP109	temperate japonica	ERR037139	313	0	0	0	0	A	?
HP110	temperate japonica	ERR037140	426	0	0	1	0	C	?
HP111	temperate japonica	ERR037141	235	0	0	0	0	?	?
HP112	temperate japonica	ERR037142	342	0	0	0	0	?	?
HP113	temperate japonica	ERR037143	375	0	0	0	0	?	?
HP114	temperate japonica	ERR037144	269	0	0	0	0	?	?
HP115	temperate japonica	ERR037145	413	0	0	0	0	?	C
HP116	temperate japonica	ERR037146	329	1	0	0	0	C	?
HP117	temperate japonica	ERR037147	423	0	0	1	0	?	?
HP119	indica	ERR037148	682	0	0	0	0	C	A
HP120	indica	ERR037149	451	0	1	0	0	?	?
HP121	indica	ERR037150	368	0	1	0	0	C	?
HP122	temperate japonica	ERR037151	405	0	1	0	0	?	C
HP123	temperate japonica	ERR037152	278	0	0	0	0	A	?
HP124	temperate japonica	ERR037153	487	0	1	0	0	?	?
HP125	temperate japonica	ERR037154	255	0	0	0	0	?	?
HP127	temperate japonica	ERR037155	409	0	0	0	0	C	?
HP128	temperate japonica	ERR037156	538	0	0	0	0	?	A
HP129	temperate japonica	ERR037157	188	1	0	1	0	C	?
HP130	temperate japonica	ERR037158	317	0	0	0	0	A	C
HP131	temperate japonica	ERR037159	269	0	0	0	0	A	?
HP132	temperate japonica	ERR037160	483	0	1	0	0	?	?
HP133	temperate japonica	ERR037161	539	0	1	0	0	?	?
HP134	temperate japonica	ERR037162	455	0	1	0	0	?	?
HP135	temperate japonica	ERR037163	496	0	1	0	0	A	?
HP136	temperate japonica	ERR037164	304	0	1	0	0	?	?
HP137	temperate japonica	ERR037165	366	0	0	0	0	A	?
HP138	temperate japonica	ERR037166	338	0	0	0	0	A	?
HP139	temperate japonica	ERR037167	407	0	1	0	0	?	?
HP140	temperate japonica	ERR037168	296	0	0	1	0	?	?
HP141	temperate japonica	ERR037169	238	0	0	0	0	?	?
HP142	temperate japonica	ERR037170	296	0	0	0	0	A	?
HP143	indica	ERR037171	363	0	0	0	0	?	?
HP144	indica	ERR037172	329	0	0	0	0	C	?
HP145	temperate japonica	ERR037173	281	0	0	0	0	?	?
HP146	temperate japonica	ERR037174	298	0	0	0	0	?	C
HP147	temperate japonica	ERR037175	387	0	0	0	0	?	A
HP148	temperate japonica	ERR037176	242	0	0	0	0	?	?
HP149	indica	ERR037177	370	1	0	0	0	C	A
HP150	temperate japonica	ERR037178	211	0	0	0	0	?	?
HP151	temperate japonica	ERR037179	669	0	0	0	0	C	?
HP152	temperate japonica	ERR037180	190	0	0	0	0	?	?
HP153	temperate japonica	ERR037181	209	0	0	0	0	C	?
HP154	temperate japonica	ERR037182	414	0	0	0	1	?	?
HP155	temperate japonica	ERR037183	317	0	1	0	0	?	C
HP156	temperate japonica	ERR037184	545	0	0	0	0	C	C
HP157	temperate japonica	ERR037185	422	0	0	0	0	?	?
HP158	temperate japonica	ERR037186	237	1	0	0	0	A	?
HP159	temperate japonica	ERR037187	220	0	0	0	0	?	?
HP160	temperate japonica	ERR037188	488	0	0	1	0	A	?
HP161	temperate japonica	ERR037189	320	0	0	0	0	A	?
HP162	temperate japonica	ERR037190	262	0	0	0	0	?	?
HP163	temperate japonica	ERR037191	529	0	0	0	0	?	A
HP164	indica	ERR037192	288	0	1	0	0	?	A
HP165	temperate japonica	ERR037193	356	0	1	0	0	A	?
HP166	temperate japonica	ERR037194	490	0	1	0	0	C	?
HP167	indica	ERR037195	258	0	0	0	0	?	?
HP168	temperate japonica	ERR037196	310	0	1	0	0	?	?
HP169	temperate japonica	ERR037197	332	0	0	0	0	?	?
HP170	temperate japonica	ERR037198	230	0	0	0	0	?	?
HP171	temperate japonica	ERR037199	239	0	0	0	0	?	?
HP172	temperate japonica	ERR037200	303	0	1	0	0	?	?
HP173	temperate japonica	ERR037201	651	0	1	0	0	A	?
HP174	indica	ERR037202	319	0	0	0	0	?	?
HP175	temperate japonica	ERR037203	192	0	0	0	0	?	?
HP176	indica	ERR009644	402	0	0	0	0	?	?
HP177	indica	ERR009739	370	0	0	0	0	?	?
HP178	intermedia	ERR009528	400	0	1	0	0	?	?
HP179	indica	ERR009626	948	0	1	0	0	C	?
HP180	indica	ERR009689	374	0	1	0	0	?	?
HP181	indica	ERR009589	346	1	0	0	0	?	?
HP182	indica	ERR009715	563	1	0	0	1	C	?
HP183	indica	ERR009925	242	0	0	0	0	?	A
HP184	indica	ERR009637	417	0	0	0	0	?	?
HP185	indica	ERR009829	285	1	0	0	1	?	?
HP186	indica	ERR009827	394	0	1	0	0	?	?
HP187	indica	ERR009463	367	0	0	0	1	?	?
HP188	indica	ERR009794	566	1	0	0	0	?	?
HP189	indica	ERR009676	216	0	0	0	0	?	?
HP190	indica	ERR009865	705	0	0	0	1	?	?
HP191	indica	ERR009690	452	0	1	0	1	C	?
HP192	indica	ERR009941	389	0	1	0	0	C	?
HP193	indica	ERR009649	534	0	0	0	0	?	A
HP194	indica	ERR009475	424	0	0	0	1	C	?
HP195	indica	ERR009810	436	0	0	0	0	C	?
HP196	indica	ERR009782	477	0	0	0	0	?	A
HP197	indica	ERR009653	471	0	1	0	1	C	A
HP198	indica	ERR009672	419	0	1	0	0	?	?
HP199	indica	ERR009759	504	0	1	0	0	?	?
HP200	indica	ERR009903	243	0	1	0	0	?	A
HP201	indica	ERR009721	390	0	0	0	0	?	A
HP202	indica	ERR009816	208	0	1	0	0	?	?
HP203	indica	ERR009710	262	0	1	0	0	?	?
HP204	indica	ERR009682	232	0	0	0	0	C	?
HP205	indica	ERR009598	517	0	1	0	0	C	A
HP206	indica	ERR009445	295	0	0	0	0	?	?
HP207	indica	ERR009675	539	0	0	0	1	?	A
HP208	indica	ERR009517	484	0	0	0	0	?	?
HP209	indica	ERR009803	342	0	1	0	0	?	?
HP210	indica	ERR009747	403	1	0	0	1	?	A
HP211	indica	ERR009683	338	0	1	0	1	C	?
HP212	indica	ERR009899	434	1	0	0	0	C	?
HP213	indica	ERR009879	254	0	1	0	0	?	?
HP214	indica	ERR009521	369	0	0	0	0	?	?
HP215	indica	ERR009809	465	1	0	0	0	?	?
HP216	indica	ERR009544	326	0	0	0	0	?	?
HP217	indica	ERR009640	320	0	0	0	0	?	?
HP218	indica	ERR009863	406	0	1	0	0	?	?
HP219	indica	ERR009537	284	0	1	0	0	?	?
HP220	indica	ERR009524	683	0	0	0	0	C	A
HP221	indica	ERR009874	202	0	1	0	0	?	?
HP222	indica	ERR009741	387	0	1	0	0	?	?
HP223	intermedia	ERR009451	219	0	0	0	0	?	?
HP224	indica	ERR009866	654	0	0	0	0	C	?
HP225	indica	ERR009712	243	0	0	0	0	?	?
HP226	indica	ERR009939	315	1	0	0	0	C	A
HP227	indica	ERR009615	342	0	1	0	0	?	?
HP228	indica	ERR009926	319	0	0	1	0	C	?
HP229	indica	ERR009853	267	1	0	0	1	?	?
HP230	indica	ERR009549	291	0	0	0	1	?	A
HP231	indica	ERR009910	434	1	0	0	0	C	?
HP232	indica	ERR009929	371	0	0	0	0	?	?
HP233	indica	ERR009646	506	0	0	0	0	?	A
HP234	indica	ERR009753	598	1	0	0	0	C	?
HP235	indica	ERR009471	430	0	0	0	0	C	A
HP236	indica	ERR009430	584	0	0	0	0	C	A
HP237	indica	ERR009851	370	0	0	0	0	?	A
HP238	indica	ERR009604	388	0	1	0	1	C	?
HP239	indica	ERR009947	274	0	0	0	0	C	?
HP240	indica	ERR009673	436	1	0	1	0	?	?
HP241	temperate japonica	ERR009579	388	0	1	0	0	?	?
HP242	indica	ERR009570	473	0	0	0	1	?	?
HP243	indica	ERR009873	380	0	0	0	0	?	?
HP244	indica	ERR009921	329	0	1	0	0	?	A
HP245	indica	ERR009837	425	0	0	0	0	?	?
HP246	indica	ERR009657	528	0	1	0	0	?	A
HP247	indica	ERR009920	471	0	0	0	0	C	A
HP248	indica	ERR009601	522	1	0	0	0	?	?
HP249	indica	ERR009845	432	0	1	0	1	?	?
HP250	indica	ERR009844	317	0	1	0	1	?	A
HP251	indica	ERR009799	348	0	1	0	0	?	?
HP252	indica	ERR009790	522	0	1	0	0	?	A
HP253	indica	ERR009727	442	0	0	0	0	?	?
HP254	indica	ERR009632	649	1	0	0	1	?	A
HP255	indica	ERR009610	210	0	0	0	0	?	?
HP256	temperate japonica	ERR009858	232	0	0	0	0	?	?
HP257	indica	ERR009723	411	0	1	0	0	C	?
HP258	temperate japonica	ERR009614	370	0	1	0	0	A	?
HP259	indica	ERR009681	449	0	1	0	1	?	?
HP260	indica	ERR009830	429	0	0	0	0	C	?
HP261	indica	ERR009857	398	0	0	0	1	?	?
HP262	indica	ERR009818	573	0	1	0	1	?	A
HP263	indica	ERR009592	186	0	0	0	0	?	?
HP264	indica	ERR009909	452	0	1	0	0	?	?
HP265	indica	ERR009934	398	0	0	0	0	?	?
HP266	indica	ERR009737	225	0	0	0	0	?	?
HP267	indica	ERR009679	285	0	1	0	0	?	?
HP268	indica	ERR009743	208	0	0	0	0	C	?
HP269	indica	ERR009817	358	0	0	0	0	C	?
HP270	indica	ERR009660	496	1	0	0	0	C	?
HP271	temperate japonica	ERR009846	402	0	1	0	1	?	?
HP272	temperate japonica	ERR009612	368	0	0	0	0	?	?
HP273	indica	ERR009553	315	0	0	0	0	?	?
HP274	indica	ERR009567	200	0	0	0	0	?	A
HP275	temperate japonica	ERR009563	243	0	0	0	0	?	?
HP276	indica	ERR009904	423	0	1	0	1	?	?
HP277	indica	ERR009583	345	0	0	0	0	?	A
HP278	temperate japonica	ERR009443	329	0	0	1	0	?	A
HP279	indica	ERR009773	442	1	0	0	0	?	A
HP280	temperate japonica	ERR009841	299	0	1	0	0	?	?
HP281	indica	ERR009760	429	0	1	0	1	?	A
HP282	temperate japonica	ERR009896	458	0	0	0	1	?	A
HP283	temperate japonica	ERR009491	354	0	0	0	0	?	C
HP284	temperate japonica	ERR009436	470	0	1	0	0	?	?
HP285	indica	ERR009804	371	0	0	0	0	?	?
HP287	indica	ERR009831	482	0	0	0	0	C	?
HP288	indica	ERR009611	316	0	0	0	0	?	A
HP289	indica	ERR009887	458	0	1	0	0	?	?
HP290	indica	ERR009559	387	0	0	0	0	C	?
HP291	indica	ERR009771	236	0	1	0	0	C	?
HP292	indica	ERR009481	366	1	0	0	0	C	?
HP293	intermedia	ERR009751	353	0	0	0	0	C	?
HP294	intermedia	ERR009564	318	0	0	0	0	?	?
HP295	indica	ERR009780	230	0	0	0	0	?	?
HP296	indica	ERR009602	398	0	0	0	1	C	A
HP297	indica	ERR009685	484	0	0	0	0	C	?
HP298	indica	ERR009785	320	0	0	0	1	?	?
HP299	indica	ERR009774	526	0	1	0	0	C	?
HP300	indica	ERR009474	682	0	1	0	0	C	?
HP301	indica	ERR009945	223	0	0	0	1	C	?
HP302	indica	ERR009795	475	0	0	0	0	?	?
HP303	indica	ERR009911	666	0	1	0	1	?	?
HP304	indica	ERR009811	553	1	0	0	1	?	A
HP305	indica	ERR009595	509	0	1	0	0	C	?
HP306	indica	ERR009789	460	0	0	0	1	C	?
HP307	indica	ERR009946	431	0	0	0	0	?	?
HP308	temperate japonica	ERR009725	386	0	0	0	1	?	?
HP309	temperate japonica	ERR009565	361	0	0	0	0	?	?
HP310	indica	ERR009608	280	0	0	0	0	?	?
HP311	indica	ERR009606	353	1	0	0	0	?	?
HP312	indica	ERR009506	364	0	0	0	0	?	?
HP313	indica	ERR009850	379	0	0	0	0	?	?
HP314	temperate japonica	ERR009582	517	0	0	0	0	?	A
HP315	temperate japonica	ERR009654	195	0	0	0	0	C	?
HP316	indica	ERR009642	312	0	0	0	0	?	?
HP317	indica	ERR009580	371	0	0	0	0	?	?
HP318	indica	ERR009880	236	0	1	0	0	C	?
HP319	indica	ERR009504	360	1	0	0	0	?	?
HP320	indica	ERR009855	264	0	0	0	0	?	?
HP321	indica	ERR009699	261	0	0	0	1	C	?
HP322	indica	ERR009429	372	0	0	0	0	?	A
HP323	indica	ERR009871	320	0	1	0	1	C	?
HP324	indica	ERR009877	510	0	0	0	0	C	?
HP325	indica	ERR009732	407	1	0	0	0	?	?
HP326	indica	ERR009525	456	0	0	0	0	?	?
HP327	indica	ERR009621	220	0	0	0	0	?	?
HP328	indica	ERR009603	281	0	0	0	0	?	A
HP329	indica	ERR009432	327	0	0	0	0	C	A
HP330	temperate japonica	ERR009836	279	0	0	0	0	?	?
HP331	temperate japonica	ERR009668	422	1	0	1	0	?	?
HP332	indica	ERR009731	361	0	0	0	0	?	?
HP333	indica	ERR009482	704	0	1	0	1	?	?
HP334	indica	ERR009562	522	0	0	0	1	?	?
HP335	indica	ERR009890	470	0	1	0	0	C	?
HP336	indica	ERR009664	384	0	0	0	0	?	?
HP337	indica	ERR009629	350	0	0	0	0	?	?
HP338	indica	ERR009686	550	0	0	0	1	C	?
HP339	indica	ERR009906	518	0	0	0	1	?	?
HP340	indica	ERR009498	459	0	1	0	0	?	?
HP341	indica	ERR009613	291	0	0	0	0	C	?
HP342	indica	ERR009734	437	0	0	0	0	?	A
HP343	indica	ERR009738	641	1	0	0	0	?	?
HP344	indica	ERR009465	379	0	1	0	0	?	A
HP345	intermedia	ERR009455	376	0	1	0	0	?	A
HP346	indica	ERR009671	329	0	0	0	0	?	?
HP347	indica	ERR009677	403	0	0	0	0	?	?
HP348	indica	ERR009522	505	1	0	0	0	?	?
HP349	indica	ERR009905	302	0	0	0	0	?	A
HP350	indica	ERR009944	333	1	1	0	0	?	?
HP351	indica	ERR009847	340	0	1	0	1	?	?
HP352	indica	ERR009894	296	0	1	0	0	?	?
HP353	indica	ERR009674	272	1	0	1	0	C	?
HP354	indica	ERR009913	347	1	0	0	0	?	A
HP355	indica	ERR009634	413	0	0	0	1	?	?
HP356	indica	ERR009942	378	1	0	0	1	?	?
HP357	indica	ERR009812	509	0	1	0	1	C	A
HP358	temperate japonica	ERR009891	289	0	1	0	0	?	?
HP359	indica	ERR009802	328	0	1	0	1	?	?
HP360	indica	ERR009788	275	0	0	0	1	?	?
HP361	indica	ERR009748	340	0	1	0	0	C	A
HP362	indica	ERR009520	246	0	0	0	0	?	?
HP363	temperate japonica	ERR009539	312	0	0	0	0	?	?
HP364	indica	ERR009691	238	0	0	0	0	C	?
HP365	indica	ERR009461	210	0	0	0	0	?	?
HP366	indica	ERR009923	328	0	0	0	0	?	?
HP367	indica	ERR009552	341	0	1	0	0	?	?
HP368	indica	ERR009856	345	0	0	0	0	?	A
HP369	indica	ERR009434	293	0	1	0	1	?	A
HP370	temperate japonica	ERR009667	660	0	0	0	1	?	?
HP371	temperate japonica	ERR009545	367	0	1	0	0	C	?
HP372	temperate japonica	ERR009593	264	0	0	0	0	A	?
HP373	indica	ERR009826	243	0	0	0	0	C	?
HP374	indica	ERR009745	283	0	1	0	1	?	A
HP375	temperate japonica	ERR009861	521	1	0	1	0	?	A
HP376	temperate japonica	ERR009764	186	0	0	0	1	?	?
HP377	indica	ERR009454	254	1	0	0	0	?	?
HP378	temperate japonica	ERR009917	336	0	0	0	0	?	?
HP379	indica	ERR009488	569	0	0	0	1	?	?
HP380	indica	ERR009590	414	0	0	0	1	?	?
HP381	intermedia	ERR009499	291	0	0	0	0	?	?
HP382	temperate japonica	ERR009587	235	1	0	0	0	?	?
HP383	indica	ERR009534	257	0	0	0	0	?	?
HP384	temperate japonica	ERR009513	366	0	1	0	0	?	?
HP385	temperate japonica	ERR009650	201	0	0	0	0	?	?
HP386	indica	ERR009526	516	0	1	0	0	C	?
HP387	indica	ERR009838	217	0	0	0	1	?	?
HP388	temperate japonica	ERR009503	287	0	0	0	0	?	?
HP389	temperate japonica	ERR009658	196	0	1	0	0	?	?
HP390	temperate japonica	ERR009505	202	0	0	0	0	?	?
HP391	temperate japonica	ERR009688	481	0	0	0	0	?	?
HP392	indica	ERR009892	299	0	0	0	0	?	?
HP393	indica	ERR009678	602	0	1	0	0	?	A
HP394	indica	ERR009885	514	1	0	0	0	?	?
HP395	indica	ERR009591	261	0	0	0	0	?	?
HP396	indica	ERR009757	250	0	0	0	0	?	?
HP397	indica	ERR009546	329	0	0	0	0	?	?
HP398	temperate japonica	ERR009749	488	0	0	0	0	?	?
HP399	indica	ERR009698	295	0	0	0	0	?	?
HP400	indica	ERR009493	326	0	1	0	0	C	?
HP401	temperate japonica	ERR009470	343	0	0	0	0	?	?
HP402	temperate japonica	ERR009512	233	0	0	0	0	A	?
HP403	temperate japonica	ERR009935	190	0	0	0	0	A	?
HP404	temperate japonica	ERR009783	365	0	0	1	0	A	?
HP405	indica	ERR009806	426	0	1	0	1	C	?
HP406	temperate japonica	ERR009693	452	0	0	0	0	?	?
HP407	indica	ERR009516	371	0	0	0	0	?	?
HP408	indica	ERR009519	756	0	1	0	0	?	?
HP409	indica	ERR009766	340	0	0	0	0	C	?
HP410	indica	ERR009750	328	0	0	0	0	?	?
HP411	indica	ERR009775	399	0	0	0	0	?	?
HP412	indica	ERR009854	243	0	0	0	0	?	?
HP413	indica	ERR009659	235	0	0	0	0	?	?
HP414	indica	ERR009907	366	0	1	0	0	C	?
HP415	indica	ERR009457	190	0	0	0	0	?	?
HP416	indica	ERR009819	300	0	1	0	0	?	A
HP417	indica	ERR009914	547	0	0	0	0	?	?
HP418	indica	ERR009814	313	1	0	0	1	?	?
HP419	indica	ERR009833	464	0	0	0	0	?	?
HP420	indica	ERR009466	285	0	1	0	0	C	?
HP421	temperate japonica	ERR009835	462	0	0	0	0	?	?
HP422	indica	ERR009821	320	0	0	0	0	?	A
HP423	indica	ERR009635	531	0	1	0	0	C	A
HP424	indica	ERR009800	258	0	0	0	1	C	?
HP425	temperate japonica	ERR009514	188	0	0	0	0	?	?
HP426	temperate japonica	ERR009916	317	0	0	0	0	?	?
HP427	indica	ERR009776	444	1	0	0	0	C	A
HP428	indica	ERR009767	504	0	0	0	0	?	?
HP429	indica	ERR009768	393	1	0	0	0	?	A
HP430	indica	ERR009828	309	0	1	0	1	?	?
HP431	indica	ERR009704	398	0	0	0	1	?	?
HP432	indica	ERR009566	346	0	0	0	0	?	?
HP433	indica	ERR009680	297	0	1	0	0	?	A
HP434	indica	ERR009700	303	0	1	0	0	?	?
HP435	indica	ERR009762	332	0	1	0	0	C	?
HP436	temperate japonica	ERR009754	281	0	0	0	1	?	?
HP437	indica	ERR009588	473	0	1	0	0	?	?
HP438	indica	ERR009651	204	0	0	0	0	?	?
HP439	temperate japonica	ERR009868	379	0	0	0	0	?	?
HP440	indica	ERR009573	572	1	0	0	0	?	A
HP441	indica	ERR009822	217	0	0	0	0	?	?
HP442	indica	ERR009442	632	0	0	0	0	?	?
HP443	indica	ERR009617	273	0	0	0	0	?	?
HP444	indica	ERR009529	408	0	1	0	0	C	A
HP445	indica	ERR009707	226	0	0	0	0	?	?
HP446	indica	ERR009662	250	0	1	0	0	?	?
HP447	indica	ERR009784	382	0	1	0	0	?	?
HP448	indica	ERR009772	292	0	0	0	0	?	?
HP449	indica	ERR009487	360	0	1	0	0	?	?
HP450	indica	ERR009900	613	1	0	0	0	C	A
HP451	indica	ERR009825	208	0	0	0	1	?	?
HP452	indica	ERR009761	353	0	1	0	0	?	?
HP453	indica	ERR009469	622	0	1	0	0	?	?
HP454	temperate japonica	ERR009501	511	0	1	0	0	?	?
HP455	indica	ERR009462	335	0	1	0	0	?	?
HP456	indica	ERR009722	476	0	0	0	0	?	?
HP457	indica	ERR009656	568	1	0	0	0	?	?
HP458	indica	ERR009696	367	1	1	0	0	?	?
HP459	indica	ERR009755	405	1	0	0	0	C	?
HP460	indica	ERR009940	307	0	1	0	0	?	?
HP461	indica	ERR009472	416	0	1	0	0	?	?
HP462	temperate japonica	ERR009883	395	0	0	0	0	?	?
HP463	indica	ERR009518	421	0	1	0	1	?	?
HP464	indica	ERR009733	409	0	1	0	0	C	A
HP465	indica	ERR009483	209	0	0	0	0	?	?
HP466	temperate japonica	ERR009448	311	0	0	0	0	?	?
HP467	indica	ERR009485	358	0	1	0	0	?	?
HP468	temperate japonica	ERR009792	305	0	1	0	0	?	?
HP469	indica	ERR009706	299	1	0	0	1	?	?
HP470	indica	ERR009687	386	1	0	0	0	?	?
HP471	indica	ERR009796	327	1	0	0	1	C	?
HP472	indica	ERR009433	337	0	1	0	1	?	A
HP473	indica	ERR009447	444	0	0	0	0	?	?
HP474	indica	ERR009824	554	1	0	0	1	?	?
HP475	indica	ERR009618	406	1	0	0	1	C	A
HP476	indica	ERR009843	396	0	1	0	0	?	?
HP477	indica	ERR009793	439	0	0	0	0	C	?
HP478	indica	ERR009832	599	0	1	0	0	C	?
HP479	indica	ERR009574	457	1	0	0	0	?	?
HP480	indica	ERR009943	221	0	1	0	0	?	?
HP481	indica	ERR009652	224	0	0	0	0	?	?
HP482	indica	ERR009624	222	0	0	0	1	?	?
HP483	indica	ERR009842	867	0	1	0	1	C	A
HP484	indica	ERR009924	208	0	1	0	0	?	?
HP485	indica	ERR009577	277	0	0	0	0	C	?
HP486	indica	ERR009600	180	0	0	0	0	?	?
HP487	indica	ERR009467	382	0	0	0	1	C	?
HP488	indica	ERR009724	330	0	0	0	0	C	?
HP489	indica	ERR009584	378	1	0	0	0	?	?
HP490	indica	ERR009852	337	0	1	0	0	?	A
HP491	indica	ERR009936	202	0	0	0	0	?	?
HP492	indica	ERR009884	267	1	1	0	0	?	A
HP493	indica	ERR009864	221	0	0	0	0	C	?
HP494	indica	ERR009556	323	0	0	0	0	?	A
HP495	indica	ERR009726	468	0	0	0	0	?	?
HP496	indica	ERR009932	412	0	0	0	1	?	?
HP497	indica	ERR009536	273	0	1	0	0	?	?
HP498	indica	ERR009532	495	0	1	0	1	C	?
HP499	indica	ERR009446	359	0	1	0	0	?	?
HP500	indica	ERR009439	651	0	0	0	1	C	?
HP501	indica	ERR009663	285	0	0	0	1	?	?
HP502	indica	ERR009756	204	0	0	0	0	C	?
HP503	indica	ERR009834	346	0	0	0	0	?	?
HP504	indica	ERR009702	327	0	0	0	0	?	?
HP505	indica	ERR009849	413	0	0	0	0	?	?
HP506	indica	ERR009548	415	0	1	0	1	?	?
HP507	indica	ERR009820	192	0	0	0	0	?	?
HP508	indica	ERR009740	340	0	1	0	0	?	?
HP509	indica	ERR009807	287	1	0	0	0	?	?
HP510	indica	ERR009456	333	1	0	0	0	?	?
HP511	temperate japonica	ERR009769	338	0	0	0	0	?	C
HP512	temperate japonica	ERR009627	307	1	0	0	0	C	?
HP513	indica	ERR009918	308	0	0	0	1	?	?
HP514	indica	ERR009797	207	0	1	0	0	?	A
HP515	indica	ERR009742	380	0	0	0	0	C	?
HP516	indica	ERR009551	249	0	0	0	0	?	?
HP517	indica	ERR009703	257	0	0	0	0	?	?
HP518	indica	ERR009431	282	0	1	0	0	?	?
HP519	intermedia	ERR009607	463	0	0	0	0	?	?
HP520	indica	ERR009622	409	0	0	0	0	?	?
HP521	indica	ERR009777	270	0	1	0	0	?	?
HP522	indica	ERR009758	324	1	0	0	0	?	A
HP523	indica	ERR009708	310	0	1	0	1	?	?
HP524	indica	ERR009479	253	0	1	0	0	C	?
HP525	temperate japonica	ERR009507	312	0	1	0	0	?	?
HP526	indica	ERR009927	388	0	0	0	0	?	?
HP527	indica	ERR009872	374	0	0	0	1	?	A
HP528	indica	ERR009902	481	0	0	0	1	C	?
HP529	indica	ERR009848	528	0	1	0	0	?	?
HP530	indica	ERR009752	534	1	0	0	1	C	?
HP531	indica	ERR009441	246	0	0	0	0	?	?
HP532	temperate japonica	ERR009502	308	0	0	0	0	?	?
HP533	indica	ERR009714	198	0	0	0	0	?	?
HP534	indica	ERR009791	325	0	0	0	0	?	?
HP535	indica	ERR009450	530	0	1	0	1	C	?
HP536	indica	ERR009633	341	0	1	0	0	?	?
HP537	indica	ERR009569	245	0	1	0	0	?	?
HP538	indica	ERR009509	319	0	0	0	0	?	?
HP539	indica	ERR009886	518	1	0	0	0	?	A
HP540	indica	ERR009697	382	0	0	0	0	?	?
HP541	indica	ERR009713	343	1	0	0	0	C	?
HP542	indica	ERR009557	186	0	1	0	1	?	?
HP543	indica	ERR009586	288	0	0	0	1	?	?
HP544	indica	ERR009938	389	0	0	0	1	?	A
HP545	indica	ERR009922	302	0	1	0	0	C	?
HP546	indica	ERR009729	453	1	0	0	1	C	?
HP547	indica	ERR009895	231	0	0	0	0	?	A
HP548	indica	ERR009576	389	0	1	0	0	?	?
HP549	indica	ERR009888	270	0	1	0	0	?	?
HP550	indica	ERR009787	304	0	0	0	0	?	?
HP551	indica	ERR009898	353	0	1	0	0	?	?
HP552	indica	ERR009631	372	0	0	0	0	?	A
HP553	indica	ERR009859	469	0	0	0	1	?	?
HP554	temperate japonica	ERR009494	332	0	0	0	0	C	?
HP555	indica	ERR009599	345	0	0	0	0	?	?
HP556	indica	ERR009497	401	0	0	0	1	C	?
HP557	indica	ERR009572	426	0	0	0	0	?	A
HP558	indica	ERR009720	418	0	0	0	1	?	?
HP559	indica	ERR009555	296	0	0	0	0	C	?
HP560	indica	ERR009452	388	0	0	0	0	?	?
HP561	indica	ERR009869	377	0	0	0	0	C	A
HP562	indica	ERR009428	335	0	0	0	0	?	?
HP563	indica	ERR009510	403	0	0	0	0	?	?
HP564	temperate japonica	ERR009655	401	0	0	0	1	?	?
HP565	indica	ERR009765	418	0	0	0	0	?	A
HP566	indica	ERR009919	406	0	0	0	0	?	?
HP567	indica	ERR009666	485	0	1	0	0	?	?
HP568	temperate japonica	ERR009478	211	0	0	0	0	?	?
HP569	indica	ERR009437	200	0	0	0	0	?	?
HP570	indica	ERR009933	324	0	0	0	0	C	?
HP571	indica	ERR009581	361	1	0	0	0	?	A
HP572	indica	ERR009912	293	0	0	0	0	?	?
HP573	indica	ERR009495	521	0	0	0	0	C	?
HP574	temperate japonica	ERR009878	437	0	0	0	0	A	?
HP575	indica	ERR009735	299	1	0	0	0	?	?
HP576	indica	ERR009560	323	1	0	0	1	?	?
HP577	indica	ERR009460	272	0	1	0	0	?	?
HP578	indica	ERR009701	213	1	0	0	0	?	?
HP579	indica	ERR009550	434	1	0	0	1	?	A
HP580	indica	ERR009648	247	0	0	0	0	?	?
HP581	indica	ERR009630	399	0	0	0	0	?	A
HP582	indica	ERR009719	380	0	0	0	0	?	?
HP583	indica	ERR009486	248	0	1	0	0	?	?
HP584	indica	ERR009484	352	1	0	0	0	?	?
HP585	temperate japonica	ERR009718	449	0	1	0	1	A	C
HP586	temperate japonica	ERR009533	266	0	0	0	0	?	?
HP587	temperate japonica	ERR009716	432	0	1	0	0	A	A
HP588	temperate japonica	ERR009531	383	0	0	0	0	C	?
HP589	indica	ERR009645	255	0	0	0	0	?	?
HP590	indica	ERR009928	363	0	0	0	0	C	?
HP591	indica	ERR009523	405	0	0	0	0	?	?
HP592	indica	ERR009490	404	0	0	0	0	C	?
HP593	indica	ERR009876	418	0	1	0	0	?	?
HP594	intermedia	ERR009597	278	0	1	0	1	C	?
HP595	indica	ERR009547	372	1	0	0	0	?	?
HP596	temperate japonica	ERR009930	408	0	1	1	0	C	?
HP597	indica	ERR009477	409	1	0	0	1	?	A
HP598	indica	ERR009770	223	0	1	0	0	?	?
HP599	temperate japonica	ERR009665	463	0	0	0	0	C	C
HP600	indica	ERR009541	496	0	0	0	1	?	?
HP601	indica	ERR009435	349	0	0	0	0	?	A
HP602	temperate japonica	ERR009609	325	1	0	0	0	?	?
HP603	indica	ERR009763	515	0	1	0	0	C	?
HP604	indica	ERR009915	395	0	0	0	0	C	?
HP605	temperate japonica	ERR009786	442	0	1	0	0	?	A
HP606	indica	ERR009840	538	0	0	0	0	?	A
HP607	indica	ERR009594	493	0	1	0	0	?	?
HP608	indica	ERR009709	431	0	0	0	0	C	?
HP609	indica	ERR009893	580	0	1	0	1	C	A
HP610	indica	ERR009575	430	0	1	0	0	?	?
HP611	indica	ERR009568	340	0	0	0	0	C	?
HP612	indica	ERR009619	624	0	1	0	0	?	?
HP613	indica	ERR009585	405	0	0	0	0	?	?
HP614	intermedia	ERR009705	382	1	0	0	0	?	A
HP990	temperate japonica	ERR037204	283	0	0	1	0	?	?
HP991	indica	ERR037205	258	0	0	0	1	?	?
HP992	temperate japonica	ERR037206	158	0	0	0	0	?	?
HP993	indica	ERR037207	644	0	0	0	1	?	?
HP994	indica	ERR037208	212	0	0	0	0	?	?
HP995	temperate japonica	ERR037209	213	0	0	0	0	?	?
Nipponbare	temperate japonica	ERR009468	227	0	1	0	0	?	?
Nongken58	temperate japonica	ERR009453	391	0	0	0	0	?	?
GP1	intermedia	ERR036606	263	0	1	0	0	?	?
GP2	intermedia	ERR036607	280	0	0	0	0	?	?
GP3	indica	ERR036608	217	0	1	0	0	C	?
GP4	indica	ERR036609	364	0	1	0	0	?	?
GP5	tropical japonica	ERR036610	347	0	1	0	1	?	?
GP6	indica	ERR068461	61	0	0	0	0	?	?
GP7	tropical japonica	ERR036611	292	0	0	0	1	?	?
GP8	aus	ERR036612	571	1	0	1	0	C	C
GP9	indica	ERR036613	230	0	0	0	1	?	A
GP10	indica	ERR036614	163	0	0	0	1	?	?
GP11	indica	ERR036615	313	0	1	0	1	C	?
GP12	indica	ERR036616	261	0	1	0	0	?	A
GP13	indica	ERR036617	396	0	0	0	1	?	A
GP14	indica	ERR036618	670	0	1	0	0	C	?
GP15	indica	ERR036619	162	0	1	0	0	C	A
GP16	indica	ERR036620	326	0	0	0	0	?	?
GP17	indica	ERR036621	669	0	1	0	1	?	?
GP18	indica	ERR036622	463	0	1	0	1	C	A
GP19	indica	ERR036623	151	0	0	0	0	C	?
GP20	indica	ERR036624	269	0	1	0	1	?	?
GP21	indica	ERR036625	382	0	0	0	0	?	?
GP22	indica	ERR036626	308	0	1	0	1	?	A
GP23	indica	ERR036627	404	0	1	0	1	?	?
GP24	indica	ERR036628	384	0	1	0	1	?	?
GP25	indica	ERR036629	409	0	1	0	0	?	A
GP26	intermedia	ERR036630	297	0	0	0	0	?	?
GP27	indica	ERR036631	271	0	0	0	0	?	?
GP28	indica	ERR036632	439	0	0	0	0	?	?
GP29	indica	ERR036633	168	0	0	0	1	?	?
GP30	indica	ERR036634	332	0	0	0	0	?	?
GP31	indica	ERR036635	436	0	1	0	0	?	?
GP32	indica	ERR036636	195	0	1	0	0	?	?
GP33	indica	ERR036637	411	0	0	0	1	?	?
GP34	aus	ERR036638	484	0	0	1	0	C	?
GP35	indica	ERR036639	253	0	0	0	0	?	?
GP36	aus	ERR036640	251	0	0	1	0	?	?
GP37	indica	ERR036641	460	1	0	0	0	C	?
GP38	aus	ERR036642	233	0	0	0	0	?	?
GP39	tropical japonica	ERR036643	344	0	0	0	1	?	?
GP40	indica	ERR036644	256	0	1	0	0	C	?
GP41	indica	ERR036645	301	0	0	0	0	C	?
GP42	indica	ERR036646	273	0	0	0	1	?	?
GP43	indica	ERR036647	235	0	1	0	0	?	A
GP44	intermedia	ERR036648	428	0	0	0	0	C	?
GP45	indica	ERR036649	151	0	0	0	0	?	?
GP46	indica	ERR036650	254	0	0	0	0	?	A
GP47	aus	ERR036651	275	0	0	1	0	C	?
GP48	indica	ERR036652	285	0	0	0	0	?	?
GP49	indica	ERR036653	194	0	0	0	0	?	?
GP50	indica	ERR036654	272	0	0	0	1	?	?
GP51	indica	ERR036655	344	0	0	0	1	C	?
GP52	indica	ERR036656	343	0	1	0	1	?	?
GP53	indica	ERR036657	117	0	0	0	0	?	?
GP54	indica	ERR036658	307	0	0	0	1	?	?
GP55	tropical japonica	ERR036659	256	0	0	0	0	?	?
GP56	intermedia	ERR036660	256	0	0	0	1	C	?
GP57	aus	ERR036661	139	0	0	0	0	?	?
GP58	indica	ERR036662	223	0	0	0	0	?	?
GP59	temperate japonica	ERR036663	223	0	1	0	1	?	?
GP60	indica	ERR036664	289	0	1	0	0	?	?
GP61	aus	ERR036665	281	0	0	0	0	C	?
GP62	aus	ERR036666	226	0	0	0	0	?	?
GP63	aus	ERR036667	236	0	0	0	0	?	?
GP64	indica	ERR036668	223	0	0	0	0	C	?
GP65	indica	ERR036669	193	0	0	0	0	C	?
GP66	indica	ERR036670	110	0	0	0	0	?	?
GP67	aus	ERR036671	177	0	0	0	0	?	?
GP68	indica	ERR036672	349	1	0	0	0	?	?
GP69	indica	ERR036673	294	0	0	0	0	?	A
GP70	indica	ERR036674	206	0	0	0	1	?	?
GP71	indica	ERR036675	245	0	0	0	0	?	A
GP72	indica	ERR036676	219	0	0	0	0	?	?
GP73	indica	ERR036677	314	0	0	0	0	?	?
GP74	intermedia	ERR036678	360	0	0	0	0	?	?
GP75	aus	ERR036679	227	0	0	0	0	?	?
GP76	indica	ERR036680	344	0	1	0	0	?	?
GP77	tropical japonica	ERR036681	332	0	0	0	0	C	?
GP78	indica	ERR036682	268	0	0	0	0	?	?
GP79	indica	ERR036683	301	0	1	0	0	?	?
GP80	indica	ERR036684	327	0	0	0	1	?	?
GP81	indica	ERR036685	303	0	0	0	0	C	?
GP82	indica	ERR036686	375	0	1	0	0	C	A
GP83	indica	ERR036687	111	0	0	0	1	C	?
GP84	indica	ERR036688	227	0	0	0	0	?	?
GP85	indica	ERR036689	234	0	0	0	1	?	?
GP86	tropical japonica	ERR036690	268	0	1	0	0	?	?
GP87	indica	ERR036691	204	0	0	0	0	?	?
GP88	temperate japonica	ERR036692	205	0	1	0	0	?	?
GP89	aus	ERR036693	252	0	0	0	0	?	?
GP90	indica	ERR036694	273	0	0	0	0	?	?
GP91	indica	ERR036695	222	0	0	0	0	?	?
GP92	indica	ERR036696	259	0	0	0	0	?	?
GP93	indica	ERR036697	176	0	0	0	0	?	?
GP94	indica	ERR036698	285	0	0	0	1	?	?
GP95	indica	ERR036699	175	0	0	0	1	?	?
GP96	indica	ERR036700	307	0	1	0	0	?	?
GP97	indica	ERR036701	270	0	0	0	1	C	?
GP98	indica	ERR036702	200	0	0	0	0	C	A
GP99	indica	ERR036703	257	0	1	0	0	?	?
GP100	indica	ERR036704	300	0	0	0	1	?	?
GP101	indica	ERR036705	181	0	0	0	0	?	?
GP102	indica	ERR036706	194	0	0	0	1	?	?
GP103	indica	ERR036707	148	0	1	0	0	?	?
GP104	aus	ERR036708	125	0	0	0	0	?	?
GP105	indica	ERR036709	127	0	0	0	1	?	?
GP106	indica	ERR036710	265	0	1	0	0	?	?
GP107	indica	ERR036711	242	0	0	0	1	?	?
GP108	indica	ERR036712	394	0	1	0	0	?	?
GP109	aus	ERR036713	264	1	0	0	1	?	?
GP110	aus	ERR036714	204	0	0	0	0	?	?
GP111	indica	ERR036715	104	0	0	0	0	?	?
GP112	tropical japonica	ERR036716	206	0	0	0	1	?	?
GP113	indica	ERR068462	92	0	0	0	0	?	?
GP114	indica	ERR068463	52	0	0	0	0	?	?
GP115	indica	ERR036717	83	0	0	0	0	?	?
GP116	indica	ERR036718	351	0	1	0	1	?	?
GP117	tropical japonica	ERR036719	432	0	0	0	1	?	?
GP118	indica	ERR036720	516	0	1	0	1	?	?
GP119	indica	ERR036721	782	0	1	0	0	?	?
GP120	indica	ERR036722	401	0	1	0	1	C	?
GP121	indica	ERR036723	219	0	0	0	0	C	?
GP122	indica	ERR036724	393	0	0	0	1	?	?
GP123	indica	ERR036725	449	0	1	0	0	?	A
GP124	aus	ERR036726	310	0	0	0	1	?	?
GP125	indica	ERR036727	161	0	0	0	0	?	?
GP126	temperate japonica	ERR036728	132	0	0	0	0	?	?
GP127	indica	ERR036729	243	0	0	0	0	?	?
GP128	indica	ERR036730	170	0	0	0	0	?	?
GP129	indica	ERR036731	397	0	0	0	0	?	A
GP130	indica	ERR036732	113	0	0	0	0	?	?
GP131	indica	ERR036733	189	0	0	0	1	?	?
GP132	indica	ERR036734	294	0	0	0	0	?	?
GP133	indica	ERR068464	11	0	0	0	0	?	?
GP134	indica	ERR036735	312	0	1	0	1	?	?
GP135	indica	ERR036736	412	0	1	0	0	?	?
GP136	indica	ERR036737	208	0	0	0	0	?	?
GP137	indica	ERR036738	151	0	0	0	0	?	?
GP138	indica	ERR036739	800	0	0	0	1	?	?
GP139	indica	ERR036740	209	0	1	0	1	?	?
GP140	indica	ERR036741	395	0	1	0	1	?	?
GP141	intermedia	ERR036742	69	0	1	0	0	?	?
GP142	indica	ERR036743	153	0	0	0	0	?	?
GP143	indica	ERR036744	198	0	0	0	0	?	?
GP144	indica	ERR036745	98	0	0	0	0	?	?
GP260	indica	ERR068465	759	0	0	0	1	C	?
GP284	aromatic	ERR068466	830	0	0	0	1	C	C
GP285	aus	ERR068467	713	1	0	1	0	C	?
GP294	aromatic	ERR068468	864	0	1	0	1	C	C
GP295	aromatic	ERR068469	251	0	1	0	0	C	?
GP296	aromatic	ERR068470	436	0	0	0	0	C	?
GP297	aromatic	ERR068471	622	0	0	0	1	C	?
GP497	temperate japonica	ERR036746	146	0	0	0	0	?	?
GP498	temperate japonica	ERR036747	258	0	0	0	0	?	?
GP499	temperate japonica	ERR036748	192	0	0	1	0	?	?
GP500	temperate japonica	ERR036749	231	0	0	0	0	?	?
GP501	temperate japonica	ERR036750	155	0	0	0	0	?	?
GP502	temperate japonica	ERR036751	185	0	0	0	1	?	?
GP503	tropical japonica	ERR036752	208	0	0	0	0	?	?
GP504	temperate japonica	ERR036753	190	0	0	0	0	?	?
GP505	temperate japonica	ERR036754	173	0	0	0	0	?	?
GP506	temperate japonica	ERR036755	187	0	0	0	0	?	?
GP507	temperate japonica	ERR036756	253	0	0	0	0	A	?
GP508	temperate japonica	ERR036757	148	0	0	0	0	?	?
GP509	temperate japonica	ERR036758	346	0	0	0	0	?	?
GP510	temperate japonica	ERR036759	269	0	0	0	0	?	A
GP511	temperate japonica	ERR036760	163	0	0	0	0	?	?
GP512	aus	ERR036761	267	0	0	0	1	C	?
GP513	tropical japonica	ERR068472	74	0	0	0	0	?	?
GP514	tropical japonica	ERR036762	216	1	0	0	0	?	?
GP515	tropical japonica	ERR036763	285	0	0	0	1	?	?
GP516	tropical japonica	ERR036764	279	1	0	0	0	?	?
GP517	tropical japonica	ERR036765	217	0	1	0	0	?	?
GP518	tropical japonica	ERR036766	186	0	0	0	0	?	?
GP519	temperate japonica	ERR036767	271	0	1	0	1	?	?
GP520	temperate japonica	ERR036768	248	0	1	0	0	?	?
GP521	tropical japonica	ERR036769	239	0	0	0	0	?	?
GP522	tropical japonica	ERR036770	222	1	0	0	0	?	?
GP523	temperate japonica	ERR036771	283	0	0	1	0	?	C
GP524	intermedia	ERR036772	167	0	0	0	0	?	A
GP525	temperate japonica	ERR036773	262	0	0	0	0	?	?
GP526	indica	ERR036774	281	0	0	0	0	?	?
GP527	temperate japonica	ERR036775	119	0	1	0	0	?	?
GP528	temperate japonica	ERR036776	289	0	1	0	1	C	?
GP529	temperate japonica	ERR036777	190	0	0	0	0	?	?
GP530	aus	ERR036778	303	0	0	0	0	C	?
GP531	aus	ERR036779	237	0	0	1	0	?	?
GP532	tropical japonica	ERR036780	332	0	1	0	0	?	?
GP533	aus	ERR036781	92	0	0	0	0	?	?
GP534	tropical japonica	ERR036782	244	0	0	0	0	C	?
GP535	tropical japonica	ERR036783	262	0	0	0	1	?	?
GP536	tropical japonica	ERR036784	264	0	0	0	0	?	?
GP537	tropical japonica	ERR036785	224	1	0	0	0	?	?
GP538	aus	ERR036786	216	1	0	0	0	?	?
GP539	aus	ERR036787	304	1	0	0	1	?	?
GP540	aus	ERR036788	327	0	0	0	0	?	?
GP541	tropical japonica	ERR036789	124	0	0	0	0	?	?
GP542	aus	ERR036790	290	0	0	1	0	?	?
GP543	intermedia	ERR036791	232	0	1	0	0	?	A
GP544	tropical japonica	ERR036792	148	0	0	0	0	?	?
GP545	temperate japonica	ERR036793	292	0	0	0	0	?	?
GP546	temperate japonica	ERR036794	436	0	1	0	0	?	?
GP547	temperate japonica	ERR036795	197	0	0	0	0	A	?
GP548	temperate japonica	ERR036796	341	0	1	0	0	C	?
GP549	temperate japonica	ERR036797	338	0	0	1	0	?	?
GP550	temperate japonica	ERR036798	164	0	0	0	0	?	?
GP551	temperate japonica	ERR036799	302	0	0	1	0	?	?
GP552	temperate japonica	ERR036800	310	0	0	1	0	?	?
GP553	indica	ERR036801	41	0	0	0	0	?	?
GP554	temperate japonica	ERR036802	207	0	0	0	0	?	?
GP555	temperate japonica	ERR036803	282	0	0	1	0	?	?
GP556	temperate japonica	ERR036804	140	0	0	0	0	?	?
GP557	temperate japonica	ERR036805	278	0	1	1	0	?	?
GP558	temperate japonica	ERR036806	189	0	0	0	0	?	?
GP559	temperate japonica	ERR036807	165	0	0	0	0	?	?
GP560	temperate japonica	ERR036808	327	0	1	0	0	?	?
GP561	temperate japonica	ERR036809	379	0	0	0	0	?	C
GP562	intermedia	ERR036810	249	0	1	0	0	?	?
GP563	temperate japonica	ERR036811	506	0	1	0	1	A	?
GP564	temperate japonica	ERR036812	445	0	0	0	0	?	?
GP565	temperate japonica	ERR036813	237	0	0	0	1	?	?
GP566	temperate japonica	ERR036814	317	0	0	0	1	C	?
GP567	temperate japonica	ERR036815	162	0	0	1	0	?	?
GP568	temperate japonica	ERR036816	364	0	0	0	1	A	?
GP569	temperate japonica	ERR036817	383	0	1	0	0	C	?
GP570	temperate japonica	ERR036818	365	0	0	1	0	A	?
GP571	temperate japonica	ERR036819	267	0	0	1	0	?	?
GP572	indica	ERR036820	172	0	0	0	1	?	A
GP573	indica	ERR036821	293	0	0	0	1	?	?
GP574	indica	ERR036822	416	0	1	0	0	?	?
GP575	temperate japonica	ERR036823	168	0	1	1	0	?	?
GP576	aus	ERR036824	314	0	0	0	0	?	?
GP577	intermedia	ERR068473	84	0	0	0	0	?	?
GP578	tropical japonica	ERR036825	372	0	0	0	1	?	?
GP579	temperate japonica	ERR036826	357	0	0	0	0	?	?
GP580	temperate japonica	ERR036827	385	0	0	0	0	?	?
GP581	temperate japonica	ERR036828	171	0	0	0	0	?	?
GP582	temperate japonica	ERR036829	216	0	0	0	0	C	?
GP583	temperate japonica	ERR036830	369	0	1	0	0	C	?
GP584	temperate japonica	ERR036831	387	0	0	0	0	?	?
GP585	temperate japonica	ERR036832	213	0	0	0	0	?	?
GP587	indica	ERR036833	311	0	1	0	0	?	A
GP588	temperate japonica	ERR036834	382	0	0	0	0	?	?
GP589	indica	ERR036835	294	0	0	0	0	?	?
GP590	temperate japonica	ERR036836	252	0	1	0	0	?	?
GP591	temperate japonica	ERR036837	347	0	0	1	0	?	?
GP592	temperate japonica	ERR036838	490	0	1	1	0	?	?
GP593	indica	ERR036839	390	0	0	0	0	?	?
GP594	temperate japonica	ERR036840	155	0	0	0	0	?	?
GP595	temperate japonica	ERR036841	420	0	1	0	0	A	C
GP596	temperate japonica	ERR036842	296	0	1	0	0	?	?
GP597	temperate japonica	ERR036843	241	0	0	0	0	?	?
GP598	temperate japonica	ERR036844	155	0	0	0	0	?	?
GP599	temperate japonica	ERR036845	227	0	0	0	0	A	?
GP601	temperate japonica	ERR036846	208	0	0	1	0	?	?
GP602	temperate japonica	ERR036847	214	0	0	0	0	?	?
GP603	temperate japonica	ERR036848	406	0	0	0	0	A	?
GP605	temperate japonica	ERR036849	400	0	0	0	0	?	C
GP606	temperate japonica	ERR036850	366	0	0	1	0	?	?
GP607	temperate japonica	ERR036851	480	0	0	0	1	A	?
GP608	temperate japonica	ERR036852	127	0	0	0	0	?	?
GP609	temperate japonica	ERR036853	208	0	0	0	0	?	?
GP610	temperate japonica	ERR036854	85	0	0	0	0	?	?
GP611	tropical japonica	ERR036855	319	0	0	0	0	?	?
GP612	temperate japonica	ERR036856	374	0	1	0	0	?	C
GP613	intermedia	ERR036857	344	0	0	0	0	C	?
GP614	temperate japonica	ERR036858	162	0	0	0	0	?	?
GP615	intermedia	ERR036859	230	0	0	0	1	C	A
GP616	intermedia	ERR036860	332	0	0	0	0	?	?
GP617	intermedia	ERR036861	311	0	0	0	1	C	?
GP619	temperate japonica	ERR036862	236	0	0	0	0	C	?
GP620	temperate japonica	ERR036863	648	0	0	0	0	A	?
GP621	temperate japonica	ERR036864	109	0	0	0	0	?	?
GP622	indica	ERR036865	212	0	0	0	0	?	?
GP623	temperate japonica	ERR036866	110	0	1	0	0	?	?
GP624	indica	ERR036867	345	0	0	0	1	?	?
GP625	aus	ERR036868	268	0	0	1	0	?	?
GP626	tropical japonica	ERR036869	244	0	0	0	0	C	C
GP627	intermedia	ERR036870	139	1	0	0	1	?	?
GP628	indica	ERR036871	167	0	0	0	1	?	?
GP629	tropical japonica	ERR036872	642	0	1	0	1	?	?
GP630	temperate japonica	ERR036873	340	0	0	0	0	?	?
GP631	indica	ERR036874	181	0	0	0	0	?	?
GP632	temperate japonica	ERR036875	190	0	1	0	0	?	?
GP633	indica	ERR036876	56	0	0	0	0	?	?
GP634	temperate japonica	ERR036877	213	0	0	0	0	C	?
GP635	intermedia	ERR036878	139	0	0	0	0	?	?
GP636	temperate japonica	ERR036879	396	0	1	0	0	C	C
GP637	intermedia	ERR036880	328	0	1	0	0	?	?
GP638	temperate japonica	ERR036881	236	0	0	0	0	?	?
GP639	indica	ERR036882	90	0	1	0	0	?	?
GP640	tropical japonica	ERR036883	164	0	0	0	0	C	?
GP641	tropical japonica	ERR036884	175	0	1	0	0	?	?
GP642	tropical japonica	ERR036885	233	0	0	0	1	?	?
GP643	tropical japonica	ERR036886	191	0	0	0	0	?	?
GP644	tropical japonica	ERR036887	308	0	0	0	1	?	?
GP645	intermedia	ERR036888	185	0	0	0	0	?	?
GP646	temperate japonica	ERR036889	452	0	0	0	0	?	?
GP647	tropical japonica	ERR036890	303	0	1	0	0	C	?
GP648	temperate japonica	ERR036891	209	0	0	1	0	?	C
GP649	temperate japonica	ERR036892	223	0	0	0	0	C	C
GP650	temperate japonica	ERR036893	376	0	0	0	0	C	?
GP651	temperate japonica	ERR036894	441	0	0	1	0	?	?
GP652	indica	ERR036895	384	0	0	0	0	C	?
GP653	temperate japonica	ERR036896	311	0	0	0	0	A	?
GP654	temperate japonica	ERR036897	541	0	1	0	0	C	C
GP655	temperate japonica	ERR036898	547	0	1	1	0	A	?
GP656	temperate japonica	ERR036899	314	0	0	1	0	?	?
GP657	temperate japonica	ERR036900	426	0	0	0	0	?	A
GP658	intermedia	ERR036901	489	0	0	0	0	C	C
GP659	tropical japonica	ERR036902	462	0	1	0	0	C	?
GP660	temperate japonica	ERR036903	359	0	1	0	1	C	C
GP661	temperate japonica	ERR036904	223	0	1	0	0	?	C
GP662	temperate japonica	ERR036905	456	0	1	1	0	C	?
GP663	temperate japonica	ERR036906	404	0	0	1	0	A	?
GP664	temperate japonica	ERR036907	461	0	0	1	0	C	C
GP665	temperate japonica	ERR036908	315	0	0	1	0	C	?
GP666	temperate japonica	ERR036909	222	0	0	0	0	C	?
GP667	temperate japonica	ERR036910	409	0	1	0	0	?	?
GP668	temperate japonica	ERR036911	328	0	1	0	0	C	?
GP669	temperate japonica	ERR036912	385	0	1	0	0	C	?
GP670	temperate japonica	ERR036913	506	0	0	0	0	?	?
GP671	temperate japonica	ERR036914	401	0	0	1	0	C	C
GP672	temperate japonica	ERR036915	398	0	0	0	0	?	?
GP673	temperate japonica	ERR036916	384	0	0	0	0	C	?
GP674	temperate japonica	ERR036917	384	0	0	0	1	A	?
GP675	temperate japonica	ERR036918	449	0	0	0	0	C	?
GP676	indica	ERR036919	560	0	1	0	0	C	A
GP677	temperate japonica	ERR036920	265	0	0	0	0	?	?
GP678	temperate japonica	ERR036921	390	0	0	0	0	A	C
GP679	tropical japonica	ERR036922	300	0	0	0	0	C	?
GP680	temperate japonica	ERR036923	303	0	0	0	0	?	?
GP681	intermedia	ERR036924	218	0	0	0	1	?	?
GP682	temperate japonica	ERR036925	270	0	1	0	0	A	?
GP683	tropical japonica	ERR036926	227	1	0	0	0	?	?
GP684	tropical japonica	ERR036927	304	0	1	0	0	?	A
GP685	temperate japonica	ERR036928	161	0	0	0	0	?	?
GP686	tropical japonica	ERR036929	426	0	1	0	0	?	?
GP687	intermedia	ERR036930	384	0	0	0	0	?	?
GP688	tropical japonica	ERR036931	259	1	0	0	0	?	?
GP689	intermedia	ERR036932	399	0	1	0	1	C	?
GP690	tropical japonica	ERR036933	385	0	0	0	1	C	?
GP691	temperate japonica	ERR036934	176	0	0	0	0	?	C
GP692	temperate japonica	ERR036935	533	0	1	0	0	C	?
GP693	intermedia	ERR068474	239	0	0	0	0	C	?
GP694	temperate japonica	ERR068475	507	0	1	1	0	C	?
GP695	tropical japonica	ERR068476	269	0	0	0	0	?	A
GP696	tropical japonica	ERR068477	174	0	1	0	1	?	?
GP697	tropical japonica	ERR068478	387	0	0	0	1	C	C
GP698	tropical japonica	ERR068479	370	0	0	0	0	C	C
GP699	tropical japonica	ERR068480	357	0	0	0	1	?	C
GP700	tropical japonica	ERR068481	286	0	0	0	0	C	?
GP701	tropical japonica	ERR068482	298	0	0	0	1	?	?
GP702	temperate japonica	ERR068483	246	0	1	0	0	?	?
GP703	temperate japonica	ERR068484	231	0	0	0	1	?	C
GP704	tropical japonica	ERR068485	356	0	0	0	1	?	?
GP705	tropical japonica	ERR068486	558	0	0	0	1	C	C
GP706	tropical japonica	ERR068487	696	0	1	0	0	C	A
GP707	temperate japonica	ERR068488	350	0	1	0	0	A	?
GP708	temperate japonica	ERR068489	424	0	0	0	0	?	?
GP709	temperate japonica	ERR068490	249	0	1	0	0	?	?
GP710	temperate japonica	ERR068491	271	0	1	0	0	A	?
GP711	tropical japonica	ERR068492	333	0	0	0	0	?	?
GP712	tropical japonica	ERR068493	264	0	0	0	0	C	?
GP713	aus	ERR068494	276	0	0	0	0	?	?
GP714	tropical japonica	ERR068495	437	0	0	0	0	?	?
GP715	aus	ERR068496	570	1	0	0	0	C	?
GP716	indica	ERR068497	603	0	1	0	1	C	?
GP717	temperate japonica	ERR068498	237	0	0	0	0	?	?
GP718	tropical japonica	ERR068499	326	0	0	0	0	?	?
GP719	intermedia	ERR068500	322	0	1	0	1	?	?
GP720	intermedia	ERR068501	235	0	0	0	0	?	?
GP721	tropical japonica	ERR068502	165	0	0	0	0	?	?
GP722	indica	ERR068503	138	0	1	0	0	?	?
GP723	tropical japonica	ERR068504	192	0	1	0	0	?	?
GP724	tropical japonica	ERR068505	213	0	0	0	1	?	?
GP725	tropical japonica	ERR068506	126	0	0	0	0	?	?
GP726	tropical japonica	ERR068507	362	0	0	0	1	?	?
GP727	tropical japonica	ERR068508	316	0	0	0	1	C	?
GP728	tropical japonica	ERR068509	268	0	0	0	0	?	?
GP729	tropical japonica	ERR068510	194	0	0	0	0	C	?
GP730	tropical japonica	ERR068511	314	1	0	0	1	?	?
GP731	tropical japonica	ERR068512	187	0	1	0	0	?	?
GP732	tropical japonica	ERR068513	112	0	0	0	1	?	?
GP733	tropical japonica	ERR068514	117	0	0	0	0	?	?
GP734	tropical japonica	ERR068515	504	0	0	0	0	?	?
GP735	tropical japonica	ERR068516	134	0	0	0	0	?	?
GP736	intermedia	ERR068517	148	0	0	0	1	C	C
GP737	intermedia	ERR068518	292	0	1	0	0	?	?
GP738	temperate japonica	ERR068519	331	0	1	0	0	?	?
GP739	temperate japonica	ERR068520	260	0	1	0	0	?	?
GP740	temperate japonica	ERR068521	318	0	0	0	1	C	?
GP741	temperate japonica	ERR068522	178	0	0	0	0	?	?
GP742	temperate japonica	ERR068523	425	0	0	0	0	?	?
GP743	temperate japonica	ERR068524	220	0	0	0	0	A	?
GP744	tropical japonica	ERR068525	264	0	1	0	0	?	?
GP745	tropical japonica	ERR068526	152	0	0	0	0	?	?
GP746	temperate japonica	ERR068527	303	0	1	0	0	?	?
GP747	temperate japonica	ERR068528	280	0	1	0	0	C	?
GP748	temperate japonica	ERR068529	525	0	0	1	0	?	?
GP749	temperate japonica	ERR068530	272	0	0	1	0	?	?
GP750	temperate japonica	ERR068531	254	0	0	0	0	?	?
GP751	tropical japonica	ERR068532	274	0	0	0	0	?	?
GP752	intermedia	ERR068533	129	0	0	0	0	?	?
GP753	tropical japonica	ERR068534	347	0	0	0	0	?	?
GP754	temperate japonica	ERR068535	556	0	0	0	0	C	C
GP755	temperate japonica	ERR068536	445	0	0	1	0	C	?
GP756	temperate japonica	ERR068537	528	0	0	0	0	?	?
GP758	tropical japonica	ERR068538	146	0	0	0	1	?	?
GP759	temperate japonica	ERR068539	288	0	1	0	0	?	?
GP760	temperate japonica	ERR068540	136	0	0	0	0	?	?
GP761	tropical japonica	ERR068541	244	0	0	0	0	?	?
GP762	intermedia	ERR068542	188	0	1	0	1	?	?
GP764	aus	ERR068543	462	1	0	0	0	?	C
GP765	temperate japonica	ERR068544	179	0	1	0	0	?	?
GP766	temperate japonica	ERR068545	328	0	0	0	0	?	?
GP767	indica	ERR068546	181	0	0	0	0	?	?
GP768	temperate japonica	ERR068547	202	0	0	0	0	?	C
GP769	temperate japonica	ERR068548	88	0	0	0	0	?	?
GP770	temperate japonica	ERR068549	501	0	0	0	0	?	?
GP771	temperate japonica	ERR068550	308	0	0	0	0	?	?
GP772	indica	ERR068551	241	0	0	0	0	?	?
GP773	temperate japonica	ERR068552	438	0	1	1	0	?	?
GP774	temperate japonica	ERR068553	76	0	0	0	0	?	?
GP775	temperate japonica	ERR068554	310	0	1	0	0	?	C
GP776	temperate japonica	ERR068555	229	0	0	0	0	?	?
GP777	temperate japonica	ERR068556	301	0	0	1	0	?	?
GP779	temperate japonica	ERR068557	533	0	1	0	0	C	?
GP780	temperate japonica	ERR068558	337	0	0	1	0	?	?
GP782	temperate japonica	ERR068559	211	0	0	0	0	?	?
GP783	temperate japonica	ERR068560	205	0	1	1	0	?	C
GP784	temperate japonica	ERR068561	266	0	1	0	0	C	C
GP785	indica	ERR068562	98	0	0	0	1	?	?
GP786	temperate japonica	ERR068563	183	0	0	0	1	?	?
GP787	temperate japonica	ERR068564	206	0	0	0	0	?	?
GP788	temperate japonica	ERR068565	438	0	0	0	0	?	?
GP789	temperate japonica	ERR068566	592	0	0	1	0	?	?
GP790	temperate japonica	ERR068567	169	0	0	0	0	?	?
GP791	temperate japonica	ERR068568	372	0	0	0	0	?	?
GP792	temperate japonica	ERR068569	130	0	0	0	0	C	?
GP793	temperate japonica	ERR068570	294	0	1	0	0	?	?
GP794	temperate japonica	ERR068571	140	0	0	0	0	?	?
GP795	temperate japonica	ERR068572	150	0	0	0	0	?	?
GP796	temperate japonica	ERR068573	296	0	1	0	0	?	?
GP797	temperate japonica	ERR068574	203	0	0	0	0	?	?
GP798	temperate japonica	ERR068575	330	0	1	0	0	A	?
GP799	temperate japonica	ERR068576	420	0	1	0	0	?	?
GP800	temperate japonica	ERR068577	192	0	0	0	0	?	?
GP801	temperate japonica	ERR068578	342	0	0	1	0	?	?
GP802	temperate japonica	ERR068579	236	0	0	1	0	?	?
GP803	temperate japonica	ERR068580	243	0	0	0	0	?	?
GP804	temperate japonica	ERR068581	100	0	0	0	0	?	?
GP805	temperate japonica	ERR068582	326	0	1	0	0	C	?
GP806	temperate japonica	ERR068583	239	0	0	1	0	A	?
GP807	temperate japonica	ERR068584	157	0	1	0	0	C	?
GP808	temperate japonica	ERR068585	217	0	0	1	0	?	C
GP809	temperate japonica	ERR068586	402	0	0	0	0	A	?
GP810	temperate japonica	ERR068587	318	0	1	0	0	?	?
GP811	temperate japonica	ERR068588	326	0	1	0	0	?	?
GP812	temperate japonica	ERR068589	451	0	1	0	0	C	?
GP813	temperate japonica	ERR068590	354	0	0	0	0	C	C
GP814	temperate japonica	ERR068591	265	0	0	0	0	?	?
GP815	indica	ERR068592	403	0	0	0	1	?	?
*According to Huang et al. (2012)
0 – not detected
1 – one or more hits found
? – missing data
